# Supplementary material for: 5-Methyl-3-phenyl­isoxazole-4-carb­oxy­lic acid
Source: Acta Crystallogr Sect E Struct Rep Online. 2013 May 15;69(Pt 6):o897. doi: 10.1107/S1600536813011410 (PMC3685054; doi:10.1107/S1600536813011410)
Supplement: Supplementary file 1 [file e-69-0o897-sup1.cif]

##############################################################################
#                                                                            #
# This CIF contains the data in a paper accepted for publication in          #
# Acta Crystallographica Section E. It conforms to the requirements of       #
# Notes for Authors for Acta Crystallographica Section E, and has been       #
# peer reviewed under the auspices of the IUCr Commission on Journals.       #
#                                                                            #
# Full details of the Crystallographic Information File format               #
# are given in the paper "The Crystallographic Information File (CIF):       #
# a New Standard Archive File for Crystallography" by S. R. Hall, F. H.      #
# Allen and I. D. Brown [Acta Cryst. (1991), A47, 655-685].                  #
#                                                                            #
# The current version of the core CIF dictionary is obtainable from          #
# ftp://ftp.iucr.org/pub/cif_core.dic.                                       #
#                                                                            #
# Software is freely available for graphical display of the structure(s)     #
# in this CIF. For information consult the CIF software page                 #
# http://www.iucr.org/resources/cif/software.                                #
#                                                                            #
# This file may be used for bona fide research purposes within the           #
# scientific community so long as proper attribution is given to the journal # 
# article from which it was obtained.                                        #
#                                                                            #
##############################################################################
data_global
_audit_creation_method     'PLATON <TABLE ACC> option'
_journal_date_recd_electronic     2013-04-03
_journal_date_accepted     2013-04-26
_journal_name_full     'Acta Crystallographica, Section E'
_journal_year     2013
_journal_volume     69
_journal_issue      6
_journal_page_first     o897
_journal_page_last     o897
_journal_paper_category     QO
_journal_paper_doi     10.1107/S1600536813011410
_journal_coeditor_code     BG2504
_publ_contact_author_name     'Dr. M. Mahendra'
_publ_contact_author_address
;Department of Studies in Physics,
University of Mysore,
Mysore 570 006,
Karnataka State,
India
;
_publ_contact_author_email     mahendra@physics.uni-mysore.ac.in
_publ_contact_author_fax     ?
_publ_contact_author_phone        .91E-306
_publ_section_title
;
5-Methyl-3-phenylisoxazole-4-carboxylic acid
;
loop_
    _publ_author_name
    _publ_author_address
    'Chandra'
;
Department of Studies in Physics
Manasagangotri
University of Mysore
Mysore 570 006
India
;
    'Srikantamurthy, N.'
;Department of Chemistry
Yuvaraja's College
University of Mysore
Mysore 570 005
India
;
    'Vishalakshi, G. J.'
;Department of Studies in Physics
Manasagangotri
University of Mysore
Mysore 570 006
India
;
    'Jeyaseelan, S.'
; Department of Physics
St Philomena's College
Mysore
India
;
    'Umesha, K. B.'
;Department of Chemistry
Yuvaraja's College
University of Mysore
Mysore 570 005
India
;
    'Mahendra, M.'
;Department of Studies in Physics
Manasagangotri
University of Mysore
Mysore 570 006
India
;
_publ_section_synopsis     .
data_I
_chemical_name_systematic
;
5-Methyl-3-phenylisoxazole-4-carboxylic acid
;
_chemical_name_common     ?
_chemical_formula_moiety     'C11 H9 N O3'
_chemical_formula_sum     'C11 H9 N O3'
_chemical_formula_structural     ?
_chemical_formula_iupac     'C11 H9 N O3'
_chemical_formula_weight     203.19
_chemical_melting_point     ?
_symmetry_cell_setting     monoclinic
_symmetry_space_group_name_H-M     'P 21/n'
_symmetry_space_group_name_Hall     '-P 2yn'
loop_
    _symmetry_equiv_pos_site_id
    _symmetry_equiv_pos_as_xyz
    1 x,y,z
    2 1/2-x,1/2+y,1/2-z
    3 -x,-y,-z
    4 1/2+x,1/2-y,1/2+z
_cell_length_a     11.953(4)
_cell_length_b     5.981(2)
_cell_length_c     14.142(5)
_cell_angle_alpha     90
_cell_angle_beta     105.548(6)
_cell_angle_gamma     90
_cell_volume     974.0(6)
_cell_formula_units_Z     4
_cell_measurement_reflns_used     1712
_cell_measurement_theta_min     1.99
_cell_measurement_theta_max     25.00
_cell_measurement_temperature     273
_cell_special_details
;
;
_exptl_crystal_description     'block'
_exptl_crystal_colour     'yellow'
_exptl_crystal_size_max     0.30
_exptl_crystal_size_mid     0.25
_exptl_crystal_size_min     0.20
_exptl_crystal_size_rad     ?
_exptl_crystal_density_diffrn     1.386
_exptl_crystal_density_meas     ?
_exptl_crystal_density_method     'Not Measured'
_exptl_crystal_F_000     424
_exptl_absorpt_coefficient_mu     0.102
_exptl_absorpt_correction_type     none
_exptl_absorpt_process_details     ?
_exptl_absorpt_correction_T_min     ?
_exptl_absorpt_correction_T_max     ?
_exptl_special_details
;
;
_diffrn_ambient_temperature     273
_diffrn_radiation_type     'MoK\a'
_diffrn_radiation_wavelength     0.71073
_diffrn_radiation_source     ?
_diffrn_radiation_monochromator     ?
_diffrn_measurement_device_type     'Bruker APEXII CCD area-detector'
_diffrn_measurement_method     '\w and \f scans'
_diffrn_detector_area_resol_mean     ?
_diffrn_reflns_number     8619
_diffrn_reflns_av_R_equivalents     0.0261
_diffrn_reflns_av_sigmaI/netI     0.0153
_diffrn_reflns_theta_min     1.99
_diffrn_reflns_theta_max     25.00
_diffrn_reflns_theta_full     25.00
_diffrn_measured_fraction_theta_max     0.998
_diffrn_measured_fraction_theta_full     0.998
_diffrn_reflns_limit_h_min     -14
_diffrn_reflns_limit_h_max     14
_diffrn_reflns_limit_k_min     -7
_diffrn_reflns_limit_k_max     7
_diffrn_reflns_limit_l_min     -16
_diffrn_reflns_limit_l_max     16
_diffrn_reflns_reduction_process
;
;
_refine_special_details
;
Refinement on <i>F</i>^2^ for ALL reflections except those flagged by the user
for potential systematic errors. Weighted <i>R</i>-factors <i>wR</i> and all
goodnesses of fit <i>S</i> are based on <i>F</i>^2^, conventional
<i>R</i>-factors <i>R</i> are based on <i>F</i>, with <i>F</i> set to zero for
negative <i>F</i>^2^. The observed criterion of <i>F</i>^2^ > \s(<i>F</i>^2^)
is used only for calculating -<i>R</i>-factor-obs <i>etc</i>. and is not
relevant to the choice of reflections for refinement. <i>R</i>-factors based
on <i>F</i>^2^ are statistically about twice as large as those based on
<i>F</i>, and <i>R</i>-factors based on ALL data will be even larger.
;
_reflns_number_total     1712
_reflns_number_gt     1558
_reflns_threshold_expression     I>2\s(I)
_refine_ls_structure_factor_coef     Fsqd
_refine_ls_matrix_type     full
_refine_ls_R_factor_all     0.0416
_refine_ls_R_factor_gt     0.0385
_refine_ls_wR_factor_gt     0.1069
_refine_ls_wR_factor_ref     0.1108
_refine_ls_goodness_of_fit_ref     1.046
_refine_ls_restrained_S_all     1.046
_refine_ls_number_reflns     1712
_refine_ls_number_parameters     138
_refine_ls_number_restraints     0
_refine_ls_number_constraints     ?
_refine_ls_hydrogen_treatment     constr
_refine_ls_weighting_scheme     calc
_refine_ls_weighting_details
         'calc w=1/[\s^2^(Fo^2^)+(0.0647P)^2^+0.1799P] where P=(Fo^2^+2Fc^2^)/3'
_atom_sites_solution_hydrogens     geom
_atom_sites_solution_primary     direct
_atom_sites_solution_secondary     difmap
_refine_ls_shift/su_max     0.001
_refine_ls_shift/su_mean     0.000
_refine_diff_density_max     0.189
_refine_diff_density_min     -0.143
_refine_ls_extinction_method     'SHELXL97 (Sheldrick, 2008)'
_refine_ls_extinction_coef     0.078(6)
_refine_ls_extinction_expression
                                  'FC^*^=KFC[1+0.001XFC^2^\L^3^/SIN(2\Q)]^-1/4^'
_refine_ls_abs_structure_details     ?
_refine_ls_abs_structure_Flack     .
loop_
    _atom_type_symbol
    _atom_type_description
    _atom_type_scat_dispersion_real
    _atom_type_scat_dispersion_imag
    _atom_type_scat_source
    O O 0.0106 0.0060 'International Tables Vol C Tables 4.2.6.8 and 6.1.1.4'
    N N 0.0061 0.0033 'International Tables Vol C Tables 4.2.6.8 and 6.1.1.4'
    H H 0.0000 0.0000 'International Tables Vol C Tables 4.2.6.8 and 6.1.1.4'
    C C 0.0033 0.0016 'International Tables Vol C Tables 4.2.6.8 and 6.1.1.4'
_computing_data_collection     'APEX2 (Bruker, 2009)'
_computing_cell_refinement     'SAINT (Bruker, 2009)'
_computing_data_reduction     'SAINT (Bruker, 2009)'
_computing_structure_solution     'SHELXS97 (Sheldrick, 2008)'
_computing_structure_refinement     'SHELXL97 (Sheldrick, 2008)'
_computing_molecular_graphics     'PLATON (Spek, 2009)'
_computing_publication_material     'SHELXL97 (Sheldrick, 2008)'
loop_
    _atom_site_type_symbol
    _atom_site_label
    _atom_site_fract_x
    _atom_site_fract_y
    _atom_site_fract_z
    _atom_site_U_iso_or_equiv
    _atom_site_thermal_displace_type
    _atom_site_calc_flag
    _atom_site_refinement_flags
    _atom_site_occupancy
    O O9 0.78858(10) 0.77608(19) -0.16618(8) 0.0644(4) Uani . . 1.000
    O O14 0.98209(9) 0.19333(19) -0.09796(8) 0.0626(4) Uani . . 1.000
    O O15 0.89662(9) 0.16156(18) 0.02382(7) 0.0583(4) Uani . . 1.000
    N N8 0.72219(12) 0.7544(2) -0.09692(10) 0.0627(5) Uani . . 1.000
    C C1 0.70696(13) 0.6540(3) 0.10434(12) 0.0577(5) Uani . . 1.000
    C C2 0.65298(14) 0.6027(3) 0.17680(13) 0.0667(6) Uani . . 1.000
    C C3 0.59319(14) 0.4050(3) 0.17315(12) 0.0646(6) Uani . . 1.000
    C C4 0.58949(14) 0.2546(3) 0.09855(13) 0.0634(5) Uani . . 1.000
    C C5 0.64525(13) 0.3017(3) 0.02718(11) 0.0556(5) Uani . . 1.000
    C C6 0.70323(11) 0.5035(2) 0.02904(9) 0.0458(4) Uani . . 1.000
    C C7 0.75633(11) 0.5675(2) -0.05041(10) 0.0465(4) Uani . . 1.000
    C C10 0.85935(12) 0.6006(2) -0.15866(10) 0.0503(4) Uani . . 1.000
    C C11 0.93670(14) 0.6030(3) -0.22477(11) 0.0643(6) Uani . . 1.000
    C C12 0.84386(10) 0.4605(2) -0.08704(9) 0.0445(4) Uani . . 1.000
    C C13 0.90974(11) 0.2583(2) -0.05073(10) 0.0454(4) Uani . . 1.000
    H H1 0.74570 0.78940 0.10620 0.0690 Uiso calc R 1.000
    H H2 0.65710 0.70230 0.22810 0.0800 Uiso calc R 1.000
    H H3 0.55530 0.37280 0.22100 0.0780 Uiso calc R 1.000
    H H4 0.54920 0.12080 0.09630 0.0760 Uiso calc R 1.000
    H H5 0.64400 0.19820 -0.02220 0.0670 Uiso calc R 1.000
    H H11A 0.91180 0.49090 -0.27460 0.0960 Uiso calc R 1.000
    H H11B 1.01490 0.57240 -0.18750 0.0960 Uiso calc R 1.000
    H H11C 0.93350 0.74740 -0.25510 0.0960 Uiso calc R 1.000
    H H14 1.01490 0.07930 -0.07260 0.0940 Uiso calc R 1.000
loop_
    _atom_site_aniso_label
    _atom_site_aniso_U_11
    _atom_site_aniso_U_22
    _atom_site_aniso_U_33
    _atom_site_aniso_U_12
    _atom_site_aniso_U_13
    _atom_site_aniso_U_23
    O9 0.0729(7) 0.0625(7) 0.0640(7) 0.0040(5) 0.0289(6) 0.0164(5)
    O14 0.0661(7) 0.0664(7) 0.0657(7) 0.0140(5) 0.0357(5) 0.0054(5)
    O15 0.0618(6) 0.0630(7) 0.0569(6) 0.0092(5) 0.0275(5) 0.0080(5)
    N8 0.0654(8) 0.0622(8) 0.0683(8) 0.0096(6) 0.0312(7) 0.0138(6)
    C1 0.0544(8) 0.0569(9) 0.0676(9) -0.0019(7) 0.0264(7) -0.0099(7)
    C2 0.0636(9) 0.0795(11) 0.0660(10) 0.0025(8) 0.0328(8) -0.0163(8)
    C3 0.0604(9) 0.0801(11) 0.0630(9) 0.0064(8) 0.0332(7) 0.0068(8)
    C4 0.0634(9) 0.0615(9) 0.0722(10) -0.0058(7) 0.0304(8) 0.0056(8)
    C5 0.0597(9) 0.0553(9) 0.0559(8) -0.0029(7) 0.0226(7) -0.0044(7)
    C6 0.0397(7) 0.0511(8) 0.0488(7) 0.0059(5) 0.0155(5) 0.0022(6)
    C7 0.0442(7) 0.0481(7) 0.0483(7) -0.0006(6) 0.0142(6) 0.0001(6)
    C10 0.0513(7) 0.0547(8) 0.0459(7) -0.0069(6) 0.0147(6) -0.0019(6)
    C11 0.0708(10) 0.0761(11) 0.0535(9) -0.0162(8) 0.0297(8) -0.0023(7)
    C12 0.0430(7) 0.0496(7) 0.0425(7) -0.0052(5) 0.0145(5) -0.0040(5)
    C13 0.0432(7) 0.0510(8) 0.0449(7) -0.0037(5) 0.0169(5) -0.0059(6)
_geom_special_details
;
Bond distances, angles <i>etc</i>. have been calculated using the rounded
fractional coordinates. All su's are estimated from the variances of the
(full) variance-covariance matrix. The cell e.s.d.'s are taken into account in
the estimation of distances, angles and torsion angles
;
loop_
    _geom_bond_atom_site_label_1
    _geom_bond_atom_site_label_2
    _geom_bond_site_symmetry_1
    _geom_bond_site_symmetry_2
    _geom_bond_distance
    _geom_bond_publ_flag
    O9 N8 . . 1.4222(19) no
    O9 C10 . . 1.3342(18) no
    O14 C13 . . 1.2863(18) no
    O15 C13 . . 1.2488(17) no
    O14 H14 . . 0.8200 no
    N8 C7 . . 1.3057(18) no
    C1 C2 . . 1.384(2) no
    C1 C6 . . 1.386(2) no
    C2 C3 . . 1.375(3) no
    C3 C4 . . 1.378(3) no
    C4 C5 . . 1.380(2) no
    C5 C6 . . 1.389(2) no
    C6 C7 . . 1.4813(19) no
    C7 C12 . . 1.4363(19) no
    C10 C12 . . 1.3649(19) no
    C10 C11 . . 1.481(2) no
    C12 C13 . . 1.4593(18) no
    C1 H1 . . 0.9300 no
    C2 H2 . . 0.9300 no
    C3 H3 . . 0.9300 no
    C4 H4 . . 0.9300 no
    C5 H5 . . 0.9300 no
    C11 H11A . . 0.9600 no
    C11 H11B . . 0.9600 no
    C11 H11C . . 0.9600 no
loop_
    _geom_contact_atom_site_label_1
    _geom_contact_atom_site_label_2
    _geom_contact_distance
    _geom_contact_site_symmetry_1
    _geom_contact_site_symmetry_2
    _geom_contact_publ_flag
    O9 C10 3.268(2) . 2_654 no
    O9 C11 3.351(2) . 2_654 no
    O14 O15 2.6252(18) . 3_755 no
    O14 C11 2.999(2) . . no
    O15 C11 3.316(2) . 3_765 no
    O15 O14 2.6252(18) . 3_755 no
    O15 C13 3.367(2) . 3_755 no
    O15 C5 3.132(2) . . no
    O15 C6 3.102(2) . . no
    O15 C10 3.345(2) . 3_765 no
    O9 H11A 2.6500 . 2_654 no
    O14 H11B 2.6800 . . no
    O14 H14 2.9000 . 3_755 no
    O15 H11B 2.7700 . 3_765 no
    O15 H14 1.8100 . 3_755 no
    N8 C11 3.427(2) . 2_654 no
    N8 H1 2.8200 . . no
    N8 H11A 2.5100 . 2_654 no
    C5 O15 3.132(2) . . no
    C6 O15 3.102(2) . . no
    C10 O9 3.268(2) . 2_644 no
    C10 O15 3.345(2) . 3_765 no
    C10 C13 3.566(2) . 3_765 no
    C11 O14 2.999(2) . . no
    C11 O9 3.351(2) . 2_644 no
    C11 N8 3.427(2) . 2_644 no
    C11 O15 3.316(2) . 3_765 no
    C12 C13 3.496(2) . 3_765 no
    C13 O15 3.367(2) . 3_755 no
    C13 C10 3.566(2) . 3_765 no
    C13 C12 3.496(2) . 3_765 no
    C13 H14 2.6600 . 3_755 no
    H1 N8 2.8200 . . no
    H11A O9 2.6500 . 2_644 no
    H11A N8 2.5100 . 2_644 no
    H11B O14 2.6800 . . no
    H11B O15 2.7700 . 3_765 no
    H14 O14 2.9000 . 3_755 no
    H14 O15 1.8100 . 3_755 no
    H14 C13 2.6600 . 3_755 no
    H14 H14 2.3700 . 3_755 no
loop_
    _geom_angle_atom_site_label_1
    _geom_angle_atom_site_label_2
    _geom_angle_atom_site_label_3
    _geom_angle_site_symmetry_1
    _geom_angle_site_symmetry_2
    _geom_angle_site_symmetry_3
    _geom_angle
    _geom_angle_publ_flag
    N8 O9 C10 . . . 109.41(11) no
    C13 O14 H14 . . . 109.00 no
    O9 N8 C7 . . . 105.56(12) no
    C2 C1 C6 . . . 119.97(16) no
    C1 C2 C3 . . . 120.23(16) no
    C2 C3 C4 . . . 119.98(16) no
    C3 C4 C5 . . . 120.28(16) no
    C4 C5 C6 . . . 120.02(15) no
    C1 C6 C7 . . . 118.88(12) no
    C5 C6 C7 . . . 121.56(12) no
    C1 C6 C5 . . . 119.49(13) no
    N8 C7 C6 . . . 117.63(12) no
    N8 C7 C12 . . . 111.06(12) no
    C6 C7 C12 . . . 131.31(11) no
    O9 C10 C11 . . . 115.59(12) no
    O9 C10 C12 . . . 109.44(12) no
    C11 C10 C12 . . . 134.94(13) no
    C7 C12 C13 . . . 128.23(11) no
    C10 C12 C13 . . . 127.03(12) no
    C7 C12 C10 . . . 104.53(11) no
    O14 C13 C12 . . . 116.24(12) no
    O15 C13 C12 . . . 120.20(12) no
    O14 C13 O15 . . . 123.54(12) no
    C2 C1 H1 . . . 120.00 no
    C6 C1 H1 . . . 120.00 no
    C1 C2 H2 . . . 120.00 no
    C3 C2 H2 . . . 120.00 no
    C2 C3 H3 . . . 120.00 no
    C4 C3 H3 . . . 120.00 no
    C3 C4 H4 . . . 120.00 no
    C5 C4 H4 . . . 120.00 no
    C4 C5 H5 . . . 120.00 no
    C6 C5 H5 . . . 120.00 no
    C10 C11 H11A . . . 109.00 no
    C10 C11 H11B . . . 109.00 no
    C10 C11 H11C . . . 110.00 no
    H11A C11 H11B . . . 110.00 no
    H11A C11 H11C . . . 109.00 no
    H11B C11 H11C . . . 109.00 no
loop_
    _geom_torsion_atom_site_label_1
    _geom_torsion_atom_site_label_2
    _geom_torsion_atom_site_label_3
    _geom_torsion_atom_site_label_4
    _geom_torsion_site_symmetry_1
    _geom_torsion_site_symmetry_2
    _geom_torsion_site_symmetry_3
    _geom_torsion_site_symmetry_4
    _geom_torsion
    _geom_torsion_publ_flag
    C10 O9 N8 C7 . . . . 0.33(15) no
    N8 O9 C10 C11 . . . . -178.39(12) no
    N8 O9 C10 C12 . . . . -0.04(15) no
    O9 N8 C7 C12 . . . . -0.47(15) no
    O9 N8 C7 C6 . . . . 178.53(11) no
    C2 C1 C6 C5 . . . . -0.1(2) no
    C6 C1 C2 C3 . . . . -1.6(3) no
    C2 C1 C6 C7 . . . . 176.80(14) no
    C1 C2 C3 C4 . . . . 1.7(3) no
    C2 C3 C4 C5 . . . . -0.2(3) no
    C3 C4 C5 C6 . . . . -1.5(3) no
    C4 C5 C6 C7 . . . . -175.22(14) no
    C4 C5 C6 C1 . . . . 1.6(2) no
    C1 C6 C7 N8 . . . . -54.40(19) no
    C5 C6 C7 C12 . . . . -58.8(2) no
    C1 C6 C7 C12 . . . . 124.36(16) no
    C5 C6 C7 N8 . . . . 122.44(15) no
    N8 C7 C12 C10 . . . . 0.45(16) no
    N8 C7 C12 C13 . . . . 175.43(13) no
    C6 C7 C12 C10 . . . . -178.37(14) no
    C6 C7 C12 C13 . . . . -3.4(2) no
    O9 C10 C12 C7 . . . . -0.23(15) no
    O9 C10 C12 C13 . . . . -175.28(12) no
    C11 C10 C12 C7 . . . . 177.67(16) no
    C11 C10 C12 C13 . . . . 2.6(3) no
    C7 C12 C13 O14 . . . . 178.55(13) no
    C7 C12 C13 O15 . . . . -3.3(2) no
    C10 C12 C13 O14 . . . . -7.5(2) no
    C10 C12 C13 O15 . . . . 170.61(13) no
loop_
    _geom_hbond_atom_site_label_D
    _geom_hbond_atom_site_label_H
    _geom_hbond_atom_site_label_A
    _geom_hbond_site_symmetry_A
    _geom_hbond_distance_DH
    _geom_hbond_distance_HA
    _geom_hbond_distance_DA
    _geom_hbond_angle_DHA
    _geom_hbond_publ_flag
    O14 H14 O15 3_755 0.8200 1.8100 2.6252(18) 172.00 yes
    C11 H11A N8 2_644 0.9600 2.5100 3.427(2) 159.00 yes
