# Supplementary material for: 5-Methyl-3-phenyl­isoxazole-4-carb­oxy­lic acid
Source: Acta Crystallogr Sect E Struct Rep Online. 2013 May 15;69(Pt 6):o897. doi: 10.1107/S1600536813011410 (PMC3685054; doi:10.1107/S1600536813011410)
Supplement: Supplementary file 2 [file e-69-0o897-Isup2.hkl]

# 
# h,k,l, Fc-squared, Fo-squared, sigma(Fo-squared) and status flag 
# 
data_I
_shelx_title ' m2 in P2(1)/n' 
_shelx_refln_list_code          4 
_shelx_F_calc_maximum      130.46 
_exptl_crystal_F_000       424.00 
_reflns_d_resolution_high  0.8410 
 
loop_ 
 _symmetry_equiv_pos_as_xyz 
 'x, y, z' 
 '-x+1/2, y+1/2, -z+1/2' 
 '-x, -y, -z' 
 'x-1/2, -y-1/2, z-1/2' 
 
_cell_length_a    11.9529 
_cell_length_b     5.9814 
_cell_length_c    14.1415 
_cell_angle_alpha  90.000 
_cell_angle_beta  105.548 
_cell_angle_gamma  90.000 
 
_shelx_F_squared_multiplier     1.000 
 
loop_ 
 _refln_index_h 
 _refln_index_k 
 _refln_index_l 
 _refln_F_squared_calc 
 _refln_F_squared_meas 
 _refln_F_squared_sigma 
 _refln_observed_status 
   2   0   0     1790.70     1838.18     18.98 o 
   4   0   0      363.29      405.62      4.33 o 
   6   0   0      290.75      294.65      3.29 o 
   8   0   0       33.35       36.93      0.69 o 
  10   0   0       41.20       46.22      1.03 o 
  12   0   0        6.70        8.69      0.93 o 
   1   1   0      326.38      319.54      3.27 o 
   2   1   0       20.59       14.41      0.22 o 
   3   1   0      182.00      184.05      1.68 o 
   4   1   0        3.60        3.00      0.12 o 
   5   1   0       91.46       79.10      1.55 o 
   6   1   0       32.16       37.91      0.45 o 
   7   1   0      114.46      132.43      1.19 o 
   8   1   0       10.37        7.88      0.23 o 
   9   1   0      130.00      130.87      1.44 o 
  10   1   0       20.63       19.22      0.44 o 
  11   1   0       34.13       34.12      0.64 o 
  12   1   0       32.22       34.53      0.77 o 
  13   1   0       22.45       23.53      0.67 o 
   0   2   0     3416.61     2976.51     62.56 o 
   1   2   0     1264.48     1298.23     10.20 o 
   2   2   0       49.56       60.67      1.97 o 
   3   2   0       86.69       96.52      0.86 o 
   4   2   0       35.03       34.10      0.39 o 
   5   2   0       33.74       34.69      0.55 o 
   6   2   0      184.11      166.51      1.54 o 
   7   2   0        0.01        0.19      0.07 o 
   8   2   0        4.53        6.29      0.46 o 
   9   2   0       35.51       34.00      0.79 o 
  10   2   0      118.86      111.20      3.57 o 
  11   2   0        1.57        1.76      0.24 o 
  12   2   0        0.75        0.73      0.25 o 
  13   2   0        0.82        0.20      0.52 o 
   1   3   0      983.82      979.55      7.32 o 
   2   3   0        0.53        0.78      0.35 o 
   3   3   0       89.06       96.19      0.93 o 
   4   3   0      399.09      444.42      3.47 o 
   5   3   0        4.33        4.90      0.23 o 
   6   3   0       14.50       10.90      0.32 o 
   7   3   0       32.47       33.04      0.60 o 
   8   3   0       42.33       45.60      0.77 o 
   9   3   0        7.96        7.74      0.37 o 
  10   3   0        1.67        1.28      0.32 o 
  11   3   0        0.01        0.03      0.20 o 
  12   3   0        0.31        0.14      0.21 o 
   0   4   0      110.74      106.70      1.80 o 
   1   4   0       58.73       65.86      0.83 o 
   2   4   0      132.32      134.16      1.37 o 
   3   4   0      149.72      139.06      1.40 o 
   4   4   0       98.78      106.74      1.31 o 
   5   4   0        2.37        2.51      0.21 o 
   6   4   0        6.04        6.28      0.35 o 
   7   4   0       14.66       15.36      0.57 o 
   8   4   0        8.27        7.44      0.44 o 
   9   4   0       20.12       20.45      0.69 o 
  10   4   0       32.18       26.31      0.82 o 
  11   4   0       19.68       19.75      0.70 o 
   1   5   0      101.27       96.77      1.15 o 
   2   5   0        7.94        9.14      0.47 o 
   3   5   0        6.71        6.33      0.54 o 
   4   5   0        2.21        1.54      0.30 o 
   5   5   0       52.14       46.42      1.04 o 
   6   5   0        5.19        3.15      0.33 o 
   7   5   0        1.50        2.05      0.30 o 
   8   5   0       13.10       10.30      0.54 o 
   9   5   0        3.70        6.19      0.45 o 
   0   6   0       36.81       36.90      1.07 o 
   1   6   0       66.40       74.07      2.12 o 
   2   6   0        0.70        0.86      0.23 o 
   3   6   0        4.76        4.64      0.41 o 
   4   6   0        0.81        1.05      0.27 o 
   5   6   0       33.56       36.02      0.98 o 
   6   6   0       30.94       31.46      1.30 o 
   7   6   0        1.39        1.92      0.33 o 
   2   7   0       12.48       15.63      0.78 o 
 -13   0   1        0.15        0.16      0.29 o 
 -11   0   1        7.02        7.23      0.50 o 
  -9   0   1      110.99      121.73      1.66 o 
  -7   0   1      520.83      544.02      5.88 o 
  -5   0   1        1.38        0.18      0.15 o 
  -3   0   1      383.66      299.87     16.54 o 
  -1   0   1     3411.32     3321.45     52.39 o 
   1   0   1       58.03       62.40      0.84 o 
   3   0   1     2830.52     2754.01     54.51 o 
   5   0   1     1164.93     1230.41     12.78 o 
   7   0   1       72.87       74.09      1.07 o 
   9   0   1       30.80       33.81      0.77 o 
  11   0   1       23.70       24.25      0.86 o 
  13   0   1       16.70       17.85      0.85 o 
 -13   1   1       41.94       43.91      1.07 o 
 -12   1   1       12.30       13.41      0.45 o 
 -11   1   1       24.34       27.93      0.56 o 
 -10   1   1       59.55       59.16      1.07 o 
  -9   1   1       35.53       32.08      0.57 o 
  -8   1   1        0.68        0.19      0.13 o 
  -7   1   1      152.64      149.29      1.54 o 
  -6   1   1        2.09        1.39      0.10 o 
  -5   1   1        1.86        0.87      0.07 o 
  -4   1   1       21.67       17.46      0.23 o 
  -3   1   1     3995.15     4083.96     84.62 o 
  -2   1   1      114.03      111.47      0.96 o 
  -1   1   1      213.75      205.58      1.60 o 
   0   1   1     4369.42     4462.52     69.83 o 
   1   1   1        0.17       -0.02      0.06 o 
   2   1   1    12139.75    11696.24    331.39 o 
   3   1   1    14324.74    12962.61    262.84 o 
   4   1   1        0.14        0.16      0.08 o 
   5   1   1      488.09      512.72      3.89 o 
   6   1   1      128.69      128.71      1.14 o 
   7   1   1       19.69       20.97      0.33 o 
   8   1   1        6.44        5.31      0.23 o 
   9   1   1        0.29        0.08      0.11 o 
  10   1   1        8.76        8.77      0.31 o 
  11   1   1       24.91       25.38      0.64 o 
  12   1   1       17.71       18.27      0.57 o 
  13   1   1       43.37       48.34      1.01 o 
 -13   2   1       22.83       19.97      0.78 o 
 -12   2   1        0.00        0.05      0.29 o 
 -11   2   1      178.29      177.27      2.62 o 
 -10   2   1       28.05       27.70      0.58 o 
  -9   2   1       15.00       16.99      0.42 o 
  -8   2   1       12.16       13.92      0.36 o 
  -7   2   1       47.39       52.46      0.65 o 
  -6   2   1        5.68        3.07      0.13 o 
  -5   2   1      182.69      212.90      2.16 o 
  -4   2   1      489.86      573.76      4.33 o 
  -3   2   1        4.89        6.74      0.15 o 
  -2   2   1      120.22      101.65      0.90 o 
  -1   2   1      549.20      517.47      4.18 o 
   0   2   1      337.23      300.06      5.51 o 
   1   2   1        8.49        7.63      0.16 o 
   2   2   1     2458.00     2591.62     21.77 o 
   3   2   1     1159.13     1261.40      9.93 o 
   4   2   1      413.61      407.60      3.36 o 
   5   2   1       73.47       61.17      1.57 o 
   6   2   1      351.56      388.53      3.59 o 
   7   2   1       93.02       93.59      1.13 o 
   8   2   1        0.94        1.40      0.16 o 
   9   2   1       86.60       88.07      1.14 o 
  10   2   1        1.18        1.79      0.21 o 
  11   2   1        4.38        4.46      0.29 o 
  12   2   1        5.64        6.43      0.36 o 
 -12   3   1        2.33        3.08      0.36 o 
 -11   3   1        0.34        0.24      0.21 o 
 -10   3   1       41.95       42.83      1.00 o 
  -9   3   1       12.90       11.77      0.53 o 
  -8   3   1       25.98       26.22      0.73 o 
  -7   3   1       93.34       92.02      1.16 o 
  -6   3   1       10.06       12.23      0.34 o 
  -5   3   1       14.08       17.60      0.29 o 
  -4   3   1       23.33       24.11      0.35 o 
  -3   3   1      296.99      319.78      2.57 o 
  -2   3   1        8.62       16.15      0.29 o 
  -1   3   1       65.64       55.93      0.81 o 
   0   3   1      711.87      708.82     23.37 o 
   1   3   1      462.64      480.20      3.72 o 
   2   3   1       76.28       65.22      0.75 o 
   3   3   1      218.14      191.22      1.75 o 
   4   3   1       70.90       74.60      1.45 o 
   5   3   1        1.43        2.93      0.19 o 
   6   3   1       39.53       36.25      1.36 o 
   7   3   1        3.50        2.96      0.36 o 
   8   3   1        0.41        0.05      0.10 o 
   9   3   1        0.58        0.16      0.13 o 
  10   3   1        4.12        4.82      0.33 o 
  11   3   1       22.63       23.47      0.74 o 
  12   3   1        1.00        0.38      0.25 o 
 -11   4   1       16.85       20.89      0.76 o 
 -10   4   1        4.53        4.32      0.42 o 
  -9   4   1       22.20       22.00      0.71 o 
  -8   4   1       33.17       30.95      0.94 o 
  -7   4   1        3.96        3.53      0.33 o 
  -6   4   1      183.08      183.46      2.54 o 
  -5   4   1        2.68        4.10      0.28 o 
  -4   4   1       21.11       14.54      0.34 o 
  -3   4   1       13.11       16.89      0.33 o 
  -2   4   1        8.60        8.66      0.24 o 
  -1   4   1       87.80       89.94      1.02 o 
   0   4   1       57.12       45.98      0.70 o 
   1   4   1      173.05      159.83      1.88 o 
   2   4   1      243.11      254.31      2.33 o 
   3   4   1      145.90      144.41      1.63 o 
   4   4   1       11.31       11.29      0.38 o 
   5   4   1        0.43        0.06      0.10 o 
   6   4   1        4.74        5.04      0.31 o 
   7   4   1        4.07        1.90      0.22 o 
   8   4   1       51.70       41.69      3.43 o 
   9   4   1        0.70        1.32      0.27 o 
  10   4   1        2.22        1.20      0.26 o 
  11   4   1        0.48        0.75      0.26 o 
  -9   5   1       19.72       17.74      0.69 o 
  -8   5   1       25.93       21.89      0.75 o 
  -7   5   1       18.23       19.97      0.69 o 
  -6   5   1        3.35        3.63      0.35 o 
  -5   5   1       11.04       11.89      0.54 o 
  -4   5   1       24.62       24.69      0.73 o 
  -3   5   1      119.06      126.90      1.74 o 
  -2   5   1      131.37      132.88      1.45 o 
  -1   5   1       40.53       41.92      0.67 o 
   0   5   1       21.85       22.14      0.57 o 
   1   5   1        1.36        0.82      0.14 o 
   2   5   1       14.61       15.31      0.49 o 
   3   5   1        6.86        7.47      0.33 o 
   4   5   1        9.33        8.11      0.46 o 
   5   5   1       55.09       50.21      1.32 o 
   6   5   1       12.04       14.28      0.59 o 
   7   5   1        5.11        6.08      0.43 o 
   8   5   1        7.83        8.39      0.48 o 
   9   5   1        9.91       10.57      0.56 o 
  -7   6   1        3.14        4.05      0.41 o 
  -6   6   1        0.08       -0.24      0.24 o 
  -5   6   1       25.39       24.97      0.83 o 
  -4   6   1        2.05        1.57      0.32 o 
  -3   6   1       46.78       43.35      1.07 o 
  -2   6   1        9.53       10.62      0.54 o 
  -1   6   1       14.09       12.80      0.57 o 
   0   6   1        7.02        7.91      0.41 o 
   1   6   1       30.35       31.59      1.03 o 
   2   6   1        0.01        0.04      0.23 o 
   3   6   1        0.02       -0.16      0.16 o 
   4   6   1        7.93        8.18      0.49 o 
   5   6   1        3.63        3.31      0.36 o 
   6   6   1        3.54        3.45      0.39 o 
   7   6   1        0.87        1.33      0.41 o 
  -2   7   1        1.34        1.43      0.69 o 
  -1   7   1        1.05        0.93      0.56 o 
   0   7   1        0.80        0.13      0.44 o 
   1   7   1       12.10       13.19      1.35 o 
   2   7   1        0.41        1.48      0.62 o 
 -14   0   2        8.29       10.24      0.92 o 
 -12   0   2        1.07        1.60      0.33 o 
 -10   0   2       72.00       71.25      1.14 o 
  -8   0   2      242.46      225.13      2.67 o 
  -6   0   2        0.38       -0.05      0.05 o 
  -4   0   2      149.70      165.74      8.25 o 
  -2   0   2     7879.60     7759.18     92.65 o 
   0   0   2     4465.47     4212.74     87.49 o 
   2   0   2    17020.97    16055.27    252.37 o 
   4   0   2       58.12       52.85      0.73 o 
   6   0   2      158.35      159.02      1.92 o 
   8   0   2       47.82       46.31      0.81 o 
  10   0   2       29.77       29.03      0.91 o 
  12   0   2        7.86        8.59      0.62 o 
 -13   1   2       19.92       19.57      0.72 o 
 -12   1   2        9.52       10.79      0.44 o 
 -11   1   2       62.98       59.55      1.11 o 
 -10   1   2        1.85        1.90      0.17 o 
  -9   1   2       32.10       33.81      0.52 o 
  -8   1   2      469.52      469.58      3.67 o 
  -7   1   2       10.19       10.69      0.22 o 
  -6   1   2      233.71      248.99      2.00 o 
  -5   1   2       99.41       96.93      0.86 o 
  -4   1   2      137.41      141.09      1.16 o 
  -3   1   2        0.18        1.36      0.26 o 
  -2   1   2        5.32        3.03      0.10 o 
  -1   1   2      597.52      569.63      9.19 o 
   0   1   2     1315.88     1357.60     15.77 o 
   1   1   2      460.61      475.01      3.79 o 
   2   1   2     4017.64     4093.83     41.24 o 
   3   1   2        7.62        7.78      0.20 o 
   4   1   2      746.81      730.68      5.44 o 
   5   1   2       29.53       36.31      0.42 o 
   6   1   2      888.83      919.52      6.87 o 
   7   1   2      104.85      108.15      1.21 o 
   8   1   2      221.14      230.32      2.28 o 
   9   1   2      115.26      109.20      1.27 o 
  10   1   2        0.36        0.51      0.16 o 
  11   1   2       38.63       39.35      0.84 o 
  12   1   2       15.60       16.77      0.55 o 
  13   1   2        5.83        6.75      0.41 o 
 -13   2   2       13.63       14.84      0.63 o 
 -12   2   2       76.89       75.47      1.40 o 
 -11   2   2      148.13      140.84      2.12 o 
 -10   2   2        0.34        0.27      0.23 o 
  -9   2   2       16.43       15.75      0.40 o 
  -8   2   2        0.00        0.02      0.09 o 
  -7   2   2      427.38      423.06      3.61 o 
  -6   2   2        0.15        0.18      0.06 o 
  -5   2   2       16.31       11.39      0.21 o 
  -4   2   2       74.43       70.21      0.67 o 
  -3   2   2       40.78       38.98      0.43 o 
  -2   2   2     1397.44     1372.27     10.07 o 
  -1   2   2      101.28       75.72      1.40 o 
   0   2   2      451.24      391.54      3.21 o 
   1   2   2      390.34      353.53      2.73 o 
   2   2   2      721.01      829.46      6.17 o 
   3   2   2        2.07        3.07      0.16 o 
   4   2   2     1245.01     1302.54     16.25 o 
   5   2   2      790.26      820.99      8.99 o 
   6   2   2      130.25      127.48      1.40 o 
   7   2   2       29.38       25.63      0.64 o 
   8   2   2       66.11       60.11      0.86 o 
   9   2   2       14.81       13.59      0.40 o 
  10   2   2        3.48        3.73      0.26 o 
  11   2   2        0.36        0.63      0.17 o 
  12   2   2        1.66        1.25      0.25 o 
 -12   3   2        1.53        1.77      0.38 o 
 -11   3   2        0.00        0.25      0.24 o 
 -10   3   2        5.25        5.00      0.40 o 
  -9   3   2       14.57       12.92      0.67 o 
  -8   3   2      141.44      133.97      2.00 o 
  -7   3   2      242.11      254.20      3.23 o 
  -6   3   2      133.34      152.19      1.37 o 
  -5   3   2      105.19      116.17      1.09 o 
  -4   3   2       22.09       19.61      0.31 o 
  -3   3   2       61.33       50.84      0.62 o 
  -2   3   2     1086.58     1221.30      9.07 o 
  -1   3   2     1053.57     1142.10      9.08 o 
   0   3   2       70.40       74.99      0.93 o 
   1   3   2        5.09        6.34      0.19 o 
   2   3   2      256.12      247.93      2.05 o 
   3   3   2       19.86       12.46      0.24 o 
   4   3   2       61.63       63.17      0.85 o 
   5   3   2      154.15      154.34      1.69 o 
   6   3   2        9.92        9.33      0.39 o 
   7   3   2        0.10        0.28      0.13 o 
   8   3   2        0.08        0.07      0.13 o 
   9   3   2        8.52        7.99      0.35 o 
  10   3   2        0.69        1.49      0.21 o 
  11   3   2        0.10        0.15      0.20 o 
 -11   4   2        0.05        0.07      0.24 o 
 -10   4   2        7.59        8.16      0.50 o 
  -9   4   2        4.84        4.93      0.49 o 
  -8   4   2       48.87       47.70      1.07 o 
  -7   4   2        2.44        1.56      0.27 o 
  -6   4   2        3.15        4.00      0.35 o 
  -5   4   2       48.20       56.54      0.92 o 
  -4   4   2        0.01        0.01      0.10 o 
  -3   4   2        0.07       -0.05      0.07 o 
  -2   4   2        1.39        1.00      0.11 o 
  -1   4   2        5.41        5.98      0.21 o 
   0   4   2      242.76      256.60      2.19 o 
   1   4   2       11.73        9.37      0.27 o 
   2   4   2        0.11       -0.06      0.11 o 
   3   4   2      205.54      225.99      2.68 o 
   4   4   2       53.57       47.55      1.83 o 
   5   4   2        7.07        6.99      0.34 o 
   6   4   2        0.64        0.04      0.10 o 
   7   4   2       33.59       31.02      0.73 o 
   8   4   2        0.98        1.93      0.30 o 
   9   4   2        6.44        7.43      0.41 o 
  10   4   2        8.98        7.67      0.62 o 
 -10   5   2        2.60        1.92      0.33 o 
  -9   5   2       21.87       21.15      0.75 o 
  -8   5   2        0.11       -0.19      0.19 o 
  -7   5   2        8.88        7.87      0.49 o 
  -6   5   2        7.60        4.94      0.41 o 
  -5   5   2       24.21       24.51      0.76 o 
  -4   5   2       38.00       38.15      0.99 o 
  -3   5   2       55.78       52.25      1.02 o 
  -2   5   2       66.42       64.63      0.92 o 
  -1   5   2       88.40       83.84      1.07 o 
   0   5   2       74.99       74.94      0.98 o 
   1   5   2        6.67        6.05      0.30 o 
   2   5   2       53.36       48.17      0.81 o 
   3   5   2        0.03        0.02      0.12 o 
   4   5   2      108.66       98.91      1.47 o 
   5   5   2        0.48        0.75      0.17 o 
   6   5   2       28.88       29.62      0.75 o 
   7   5   2        1.04        0.83      0.23 o 
   8   5   2        0.40       -0.04      0.25 o 
   9   5   2        0.83        0.47      0.22 o 
  -7   6   2        0.03        0.25      0.33 o 
  -6   6   2       69.68       67.06      1.44 o 
  -5   6   2       15.52       19.97      1.14 o 
  -4   6   2       50.92       54.31      1.53 o 
  -3   6   2      104.16      107.65      1.85 o 
  -2   6   2       23.52       23.62      0.78 o 
  -1   6   2        4.37        5.01      0.31 o 
   0   6   2       30.07       32.96      0.89 o 
   1   6   2        5.02        5.11      0.36 o 
   2   6   2       16.25       15.65      0.74 o 
   3   6   2       24.40       27.68      1.03 o 
   4   6   2        2.89        3.91      0.33 o 
   5   6   2        8.97        7.89      0.49 o 
   6   6   2        5.32        5.53      0.44 o 
  -2   7   2        0.01       -0.38      0.38 o 
  -1   7   2        4.33        4.14      0.90 o 
   0   7   2       30.34       34.23      2.12 o 
   1   7   2        0.03        0.22      0.32 o 
 -13   0   3       70.47       70.14      2.40 o 
 -11   0   3       39.50       41.63      0.84 o 
  -9   0   3      640.64      663.49      8.40 o 
  -7   0   3       30.55       22.03      1.27 o 
  -5   0   3     2663.91     3084.65     36.55 o 
  -3   0   3      397.36      437.80      5.34 o 
  -1   0   3      690.61      699.70      7.25 o 
   1   0   3        1.26        0.92      0.28 o 
   3   0   3      947.54      881.88      9.17 o 
   5   0   3     1284.83     1334.59     13.86 o 
   7   0   3       40.51       39.05      0.83 o 
   9   0   3       77.05       80.44      1.74 o 
  11   0   3      135.92      132.29      2.66 o 
 -14   1   3        0.21        0.19      0.31 o 
 -13   1   3       92.76      102.82      1.88 o 
 -12   1   3       16.01       15.35      0.57 o 
 -11   1   3        0.42        0.64      0.18 o 
 -10   1   3       13.94       13.42      0.30 o 
  -9   1   3        8.84        9.94      0.27 o 
  -8   1   3       54.31       53.95      0.62 o 
  -7   1   3       10.93       11.13      0.22 o 
  -6   1   3        8.14        9.86      0.19 o 
  -5   1   3      364.76      377.11      2.89 o 
  -4   1   3       40.02       32.39      0.34 o 
  -3   1   3       79.61       62.46      0.61 o 
  -2   1   3       87.11       68.44      0.72 o 
  -1   1   3      109.45      128.34      1.19 o 
   0   1   3      938.40      975.50      7.64 o 
   1   1   3    13576.10    12740.13    238.53 o 
   2   1   3     1334.28     1419.60     11.29 o 
   3   1   3      180.26      174.05      1.65 o 
   4   1   3     3021.15     3150.18     22.88 o 
   5   1   3      162.08      158.10      1.34 o 
   6   1   3        5.20        3.81      0.19 o 
   7   1   3        9.75        7.17      0.25 o 
   8   1   3        0.59        0.67      0.14 o 
   9   1   3        0.01        0.37      0.13 o 
  10   1   3        0.08        0.04      0.16 o 
  11   1   3        6.47        7.18      0.38 o 
  12   1   3        0.00        0.05      0.19 o 
 -13   2   3       11.58       13.04      1.03 o 
 -12   2   3        4.87        4.97      0.42 o 
 -11   2   3      148.66      145.27      2.22 o 
 -10   2   3       44.58       49.20      1.55 o 
  -9   2   3        2.87        3.07      0.25 o 
  -8   2   3      171.51      165.57      1.61 o 
  -7   2   3        1.64        1.13      0.10 o 
  -6   2   3      110.01       94.93      0.90 o 
  -5   2   3       24.25       31.00      0.38 o 
  -4   2   3     1018.09     1106.35      8.18 o 
  -3   2   3       22.55       26.72      0.32 o 
  -2   2   3       45.55       61.41      0.60 o 
  -1   2   3        0.43        2.14      0.14 o 
   0   2   3      118.64      135.68      1.37 o 
   1   2   3       85.97       93.95      0.94 o 
   2   2   3      107.55      118.15      1.12 o 
   3   2   3       71.91       57.96      0.73 o 
   4   2   3        6.95        6.56      0.24 o 
   5   2   3      435.66      482.45      4.36 o 
   6   2   3       31.13       28.91      0.52 o 
   7   2   3       77.03       71.21      0.95 o 
   8   2   3       28.61       27.18      0.55 o 
   9   2   3       21.67       21.80      0.51 o 
  10   2   3        2.84        2.05      0.22 o 
  11   2   3        6.51        6.56      0.39 o 
  12   2   3        3.11        3.15      0.33 o 
 -12   3   3        0.18        0.28      0.23 o 
 -11   3   3        0.28        0.42      0.25 o 
 -10   3   3       24.96       23.72      0.74 o 
  -9   3   3      351.82      355.01      4.40 o 
  -8   3   3       47.22       40.39      0.92 o 
  -7   3   3        1.44        0.85      0.16 o 
  -6   3   3        0.30        0.16      0.10 o 
  -5   3   3      188.86      184.14      1.72 o 
  -4   3   3       52.60       41.26      0.50 o 
  -3   3   3       74.53       85.98      0.85 o 
  -2   3   3       12.51       15.79      0.32 o 
  -1   3   3        0.31        0.05      0.06 o 
   0   3   3      260.53      274.67      2.25 o 
   1   3   3      617.44      631.60      4.82 o 
   2   3   3        6.76        9.17      0.21 o 
   3   3   3      147.72      141.02      1.53 o 
   4   3   3       49.07       41.55      0.66 o 
   5   3   3      128.72      134.28      2.19 o 
   6   3   3      105.93      100.71      1.26 o 
   7   3   3      143.18      135.56      1.59 o 
   8   3   3       53.14       47.40      0.81 o 
   9   3   3       17.12       16.91      0.48 o 
  10   3   3       13.45       13.65      0.45 o 
  11   3   3        5.49        4.74      0.32 o 
 -11   4   3        0.80        0.68      0.24 o 
 -10   4   3       15.37       14.98      0.64 o 
  -9   4   3       24.00       23.68      0.84 o 
  -8   4   3       13.99       13.79      0.58 o 
  -7   4   3       12.22       11.08      0.78 o 
  -6   4   3      195.93      186.78      2.61 o 
  -5   4   3       27.07       26.10      0.50 o 
  -4   4   3        0.05       -0.01      0.09 o 
  -3   4   3       78.57       78.60      0.94 o 
  -2   4   3        1.95        2.20      0.16 o 
  -1   4   3       16.03       17.97      0.43 o 
   0   4   3       13.94       15.74      0.33 o 
   1   4   3      126.61      137.27      1.40 o 
   2   4   3      584.37      585.17      5.33 o 
   3   4   3       85.30       86.88      1.13 o 
   4   4   3       11.91       11.27      0.47 o 
   5   4   3       75.18       75.26      1.06 o 
   6   4   3       46.12       45.53      0.81 o 
   7   4   3       13.14       11.36      0.41 o 
   8   4   3       14.42       16.30      0.49 o 
   9   4   3        2.88        2.71      0.30 o 
  10   4   3        0.70        0.74      0.29 o 
 -10   5   3        7.20        7.93      0.54 o 
  -9   5   3        9.06        9.03      0.55 o 
  -8   5   3        6.07        5.90      0.62 o 
  -7   5   3       42.47       42.64      1.07 o 
  -6   5   3       16.42       14.92      0.89 o 
  -5   5   3        4.36        6.00      0.43 o 
  -4   5   3       30.49       30.04      0.87 o 
  -3   5   3       34.49       38.59      0.71 o 
  -2   5   3        6.64        6.90      0.32 o 
  -1   5   3      110.13      104.31      2.36 o 
   0   5   3      271.54      274.88      2.87 o 
   1   5   3       41.04       34.99      0.76 o 
   2   5   3       85.02       88.82      1.21 o 
   3   5   3       85.09       80.24      1.16 o 
   4   5   3       10.48        9.20      0.39 o 
   5   5   3        0.12        0.29      0.16 o 
   6   5   3       14.16       12.47      0.45 o 
   7   5   3        0.04        0.19      0.18 o 
   8   5   3        1.32        0.85      0.23 o 
  -7   6   3       19.81       25.80      0.95 o 
  -6   6   3        1.23        1.18      0.29 o 
  -5   6   3        1.70        3.11      0.39 o 
  -4   6   3       27.47       25.30      0.84 o 
  -3   6   3       26.36       26.09      0.84 o 
  -2   6   3        0.58        0.45      0.18 o 
  -1   6   3       59.58       64.74      1.29 o 
   0   6   3        5.10        4.24      0.38 o 
   1   6   3       33.79       34.36      0.93 o 
   2   6   3       18.78       21.22      0.64 o 
   3   6   3       13.18       14.39      0.56 o 
   4   6   3        1.96        1.67      0.29 o 
   5   6   3        0.06       -0.18      0.18 o 
   6   6   3        0.65        0.19      0.20 o 
 -12   0   4       17.79       18.61      0.71 o 
 -10   0   4       20.87       20.18      1.01 o 
  -8   0   4       14.56       12.29      0.44 o 
  -6   0   4      129.05      128.97      1.59 o 
  -4   0   4      705.14      772.13      8.08 o 
  -2   0   4       12.88       12.42      0.26 o 
   0   0   4      798.06      715.70     12.45 o 
   2   0   4      681.37      708.38      7.41 o 
   4   0   4      559.10      455.69      4.90 o 
   6   0   4      202.48      199.69      2.37 o 
   8   0   4       24.80       28.56      0.96 o 
  10   0   4        2.84        2.50      0.37 o 
  12   0   4        2.42        2.52      0.56 o 
 -14   1   4        2.37        2.50      0.58 o 
 -13   1   4       56.90       61.40      1.22 o 
 -12   1   4       38.47       36.80      0.88 o 
 -11   1   4       44.32       40.40      0.78 o 
 -10   1   4      228.91      241.77      2.27 o 
  -9   1   4       12.82       13.99      0.29 o 
  -8   1   4       66.47       68.10      0.72 o 
  -7   1   4      487.32      539.76      4.14 o 
  -6   1   4      594.45      644.59      4.86 o 
  -5   1   4        1.87        3.32      0.93 o 
  -4   1   4        2.40        2.54      0.16 o 
  -3   1   4     1057.05     1183.85     10.05 o 
  -2   1   4       89.15       85.01      0.80 o 
  -1   1   4      414.25      424.36      3.68 o 
   0   1   4      514.91      462.59      3.46 o 
   1   1   4      361.35      402.48      3.03 o 
   2   1   4      352.75      336.28      3.99 o 
   3   1   4      220.39      243.23      1.91 o 
   4   1   4      422.35      459.90      3.88 o 
   5   1   4       16.50       16.82      0.30 o 
   6   1   4      105.23      103.25      1.16 o 
   7   1   4        1.64        1.90      0.37 o 
   8   1   4      149.23      147.08      1.61 o 
   9   1   4       10.48       10.31      0.41 o 
  10   1   4        2.47        2.60      0.27 o 
  11   1   4       30.30       29.29      0.74 o 
  12   1   4        4.32        4.50      0.36 o 
 -13   2   4       25.70       24.71      0.77 o 
 -12   2   4       57.86       59.44      1.23 o 
 -11   2   4       37.12       39.82      1.12 o 
 -10   2   4      194.37      193.51      2.62 o 
  -9   2   4      286.10      285.88      2.85 o 
  -8   2   4      112.23      108.59      1.28 o 
  -7   2   4        6.41        5.56      0.27 o 
  -6   2   4      115.98      120.04      1.08 o 
  -5   2   4       41.39       45.08      0.51 o 
  -4   2   4       11.60       11.05      0.27 o 
  -3   2   4      104.92      107.89      1.16 o 
  -2   2   4      357.60      364.71      2.82 o 
  -1   2   4      152.31      155.75      1.98 o 
   0   2   4      599.12      638.05      5.96 o 
   1   2   4       61.75       56.54      0.57 o 
   2   2   4       55.24       50.67      0.59 o 
   3   2   4      642.90      621.19      5.47 o 
   4   2   4     2544.29     2620.01     22.08 o 
   5   2   4      273.61      278.23      4.16 o 
   6   2   4      250.75      251.94      3.14 o 
   7   2   4      314.35      306.14      2.99 o 
   8   2   4        0.04        0.32      0.15 o 
   9   2   4        1.85        2.63      0.24 o 
  10   2   4        4.80        3.99      0.29 o 
  11   2   4        0.06        0.16      0.20 o 
 -12   3   4        3.12        2.84      0.36 o 
 -11   3   4       24.35       21.60      0.74 o 
 -10   3   4       57.01       61.59      1.27 o 
  -9   3   4       71.19       61.49      1.23 o 
  -8   3   4       43.51       44.03      0.82 o 
  -7   3   4      163.57      179.19      1.90 o 
  -6   3   4       22.18       22.68      0.44 o 
  -5   3   4      593.16      622.05      6.09 o 
  -4   3   4       81.89      107.95      1.54 o 
  -3   3   4        3.97        2.14      0.17 o 
  -2   3   4      147.49      134.60      1.62 o 
  -1   3   4       21.49       19.19      0.31 o 
   0   3   4        1.55        0.82      0.09 o 
   1   3   4       20.27       28.04      0.40 o 
   2   3   4       26.90       16.25      0.32 o 
   3   3   4        1.02        2.12      0.17 o 
   4   3   4      246.40      245.81      2.46 o 
   5   3   4      204.35      203.66      2.13 o 
   6   3   4        0.52        1.42      0.18 o 
   7   3   4        4.83        4.73      0.28 o 
   8   3   4        0.36        0.79      0.19 o 
   9   3   4       37.72       35.32      0.71 o 
  10   3   4        4.53        4.68      0.35 o 
  11   3   4        7.00        7.55      0.39 o 
 -11   4   4        8.98       10.61      0.59 o 
 -10   4   4       30.79       32.29      0.93 o 
  -9   4   4        1.69        2.16      0.32 o 
  -8   4   4        0.49        0.26      0.24 o 
  -7   4   4      100.41       98.31      1.71 o 
  -6   4   4       12.83       11.25      0.35 o 
  -5   4   4      177.42      171.56      2.24 o 
  -4   4   4       53.35       52.70      0.79 o 
  -3   4   4        2.67        3.24      0.21 o 
  -2   4   4      242.36      252.78      2.82 o 
  -1   4   4       33.48       30.87      0.52 o 
   0   4   4       18.73       18.04      0.35 o 
   1   4   4        0.34        0.55      0.22 o 
   2   4   4      373.21      362.02      3.48 o 
   3   4   4        0.01        0.10      0.13 o 
   4   4   4       53.41       49.40      0.81 o 
   5   4   4       51.99       50.87      0.84 o 
   6   4   4      125.31      121.09      1.53 o 
   7   4   4        1.13        2.42      0.25 o 
   8   4   4        3.05        3.70      0.34 o 
   9   4   4       21.11       17.53      0.54 o 
 -10   5   4        6.21        6.74      0.51 o 
  -9   5   4        0.01        0.35      0.23 o 
  -8   5   4        1.30        1.21      0.27 o 
  -7   5   4        4.90        6.09      0.47 o 
  -6   5   4        0.68        2.37      0.88 o 
  -5   5   4        3.38        3.85      0.38 o 
  -4   5   4       76.18       80.97      1.14 o 
  -3   5   4       43.22       42.94      0.77 o 
  -2   5   4       11.13       10.51      0.42 o 
  -1   5   4       13.90       14.27      0.69 o 
   0   5   4        8.08        5.52      0.43 o 
   1   5   4        5.14        4.00      0.30 o 
   2   5   4       10.51       10.59      0.45 o 
   3   5   4        1.98        2.38      0.25 o 
   4   5   4       26.20       23.79      0.57 o 
   5   5   4        7.65        9.42      0.41 o 
   6   5   4       14.30       16.10      0.51 o 
   7   5   4        4.54        4.61      0.36 o 
   8   5   4        4.57        4.86      0.37 o 
  -7   6   4        2.17        2.75      0.54 o 
  -6   6   4        6.63        6.55      0.51 o 
  -5   6   4       11.76       12.52      0.64 o 
  -4   6   4       95.08      101.50      6.45 o 
  -3   6   4       22.59       24.17      0.68 o 
  -2   6   4        0.01        0.01      0.19 o 
  -1   6   4        7.73        7.91      0.47 o 
   0   6   4       18.80       20.43      0.70 o 
   1   6   4        8.83       10.46      0.56 o 
   2   6   4       15.17       15.44      0.64 o 
   3   6   4        2.96        4.75      0.42 o 
   4   6   4        3.44        3.67      0.44 o 
   5   6   4        4.00        5.39      0.47 o 
 -13   0   5       38.87       39.00      1.92 o 
 -11   0   5      207.34      197.37      3.83 o 
  -9   0   5      214.92      222.00      2.69 o 
  -7   0   5     2679.43     2924.46     30.10 o 
  -5   0   5      154.36      172.37      2.01 o 
  -3   0   5       58.35       69.45      0.91 o 
  -1   0   5      259.97      245.43      2.67 o 
   1   0   5        1.31        3.58      0.17 o 
   3   0   5      245.84      204.72      2.33 o 
   5   0   5      475.92      473.52      7.28 o 
   7   0   5      229.94      232.35      3.95 o 
   9   0   5       52.04       51.20      1.36 o 
  11   0   5       34.22       30.33      1.08 o 
 -14   1   5        0.02       -0.09      0.32 o 
 -13   1   5       45.99       49.06      1.50 o 
 -12   1   5        0.44        0.15      0.20 o 
 -11   1   5       39.33       39.53      0.72 o 
 -10   1   5        0.00        0.18      0.14 o 
  -9   1   5       25.63       27.19      0.53 o 
  -8   1   5       75.11       72.02      0.83 o 
  -7   1   5      325.53      324.38      5.34 o 
  -6   1   5      259.22      275.61      8.29 o 
  -5   1   5      436.43      473.19      6.24 o 
  -4   1   5       23.87       27.16      0.36 o 
  -3   1   5       24.33       18.97      0.29 o 
  -2   1   5      498.53      567.77      4.25 o 
  -1   1   5       14.39       19.51      0.29 o 
   0   1   5      281.42      259.81      2.01 o 
   1   1   5      499.64      499.85      3.75 o 
   2   1   5       33.13       25.30      0.30 o 
   3   1   5      902.45      902.30      6.68 o 
   4   1   5       61.07       60.06      0.60 o 
   5   1   5       35.49       28.60      0.53 o 
   6   1   5       94.40      100.96      1.27 o 
   7   1   5       19.74       19.41      0.58 o 
   8   1   5       10.33       10.52      0.41 o 
   9   1   5        2.70        2.98      0.28 o 
  10   1   5        0.03        0.11      0.20 o 
  11   1   5        0.19        0.23      0.20 o 
 -13   2   5        1.95        1.72      0.31 o 
 -12   2   5        1.82        1.68      0.28 o 
 -11   2   5       19.43       21.15      0.74 o 
 -10   2   5       21.11       21.74      0.58 o 
  -9   2   5        0.00        0.20      0.14 o 
  -8   2   5       64.88       65.03      0.90 o 
  -7   2   5      422.90      449.33      4.14 o 
  -6   2   5       57.12       53.29      0.83 o 
  -5   2   5        2.98        4.92      0.19 o 
  -4   2   5      279.23      312.36      2.91 o 
  -3   2   5      679.93      723.46      6.32 o 
  -2   2   5     1301.81     1430.17     11.24 o 
  -1   2   5       51.61       47.04      0.49 o 
   0   2   5        3.72        3.64      0.12 o 
   1   2   5      438.30      458.01      3.51 o 
   2   2   5      112.48       99.64      0.99 o 
   3   2   5      968.96     1010.91      8.73 o 
   4   2   5      270.08      257.97      2.50 o 
   5   2   5        2.61        3.68      0.22 o 
   6   2   5        6.46        7.27      0.29 o 
   7   2   5      145.37      142.35      1.73 o 
   8   2   5       42.58       42.61      0.74 o 
   9   2   5       64.88       63.45      0.99 o 
  10   2   5       15.20       15.31      0.55 o 
  11   2   5        5.53        6.26      0.40 o 
 -12   3   5       35.69       39.87      1.05 o 
 -11   3   5       97.16      103.01      1.81 o 
 -10   3   5       91.11       88.94      1.61 o 
  -9   3   5        1.40        1.79      0.24 o 
  -8   3   5        2.86        2.57      0.21 o 
  -7   3   5      504.02      521.62      5.35 o 
  -6   3   5       46.48       41.86      1.26 o 
  -5   3   5       25.25       20.97      0.44 o 
  -4   3   5       73.28       76.60      0.97 o 
  -3   3   5       75.40       80.30      1.00 o 
  -2   3   5      369.78      382.15      9.48 o 
  -1   3   5        1.49        1.61      0.10 o 
   0   3   5        8.68        5.64      0.25 o 
   1   3   5      210.04      206.07      1.75 o 
   2   3   5       36.80       34.28      0.57 o 
   3   3   5       10.13       10.02      0.41 o 
   4   3   5       25.17       21.23      0.48 o 
   5   3   5       47.19       40.94      0.70 o 
   6   3   5      100.63       95.09      1.24 o 
   7   3   5       51.12       50.90      0.86 o 
   8   3   5       23.96       26.14      0.60 o 
   9   3   5       62.87       54.57      0.93 o 
  10   3   5       34.60       32.36      0.71 o 
 -11   4   5        2.30        1.29      0.39 o 
 -10   4   5        0.77        0.61      0.25 o 
  -9   4   5       21.46       19.24      0.72 o 
  -8   4   5       13.25       13.20      0.61 o 
  -7   4   5       83.00       78.28      1.24 o 
  -6   4   5      178.65      174.66      1.92 o 
  -5   4   5       30.90       30.69      0.59 o 
  -4   4   5        0.94        0.76      0.14 o 
  -3   4   5      110.09      116.62      1.40 o 
  -2   4   5        2.75        1.89      0.19 o 
  -1   4   5       58.55       55.00      0.84 o 
   0   4   5        1.03        1.46      0.17 o 
   1   4   5        6.63        6.89      0.28 o 
   2   4   5        1.02        0.76      0.16 o 
   3   4   5       44.08       35.31      0.72 o 
   4   4   5       58.05       52.85      0.85 o 
   5   4   5        1.76        1.53      0.22 o 
   6   4   5       19.75       17.29      0.50 o 
   7   4   5        0.62        0.37      0.18 o 
   8   4   5       15.12       15.38      0.50 o 
   9   4   5        0.24        0.45      0.18 o 
  -9   5   5        1.12        1.01      0.29 o 
  -8   5   5        2.94        3.69      0.39 o 
  -7   5   5        8.92        9.64      0.56 o 
  -6   5   5        4.45        4.96      0.43 o 
  -5   5   5       61.76       64.07      1.38 o 
  -4   5   5        0.70        0.13      0.17 o 
  -3   5   5        2.40        2.01      0.22 o 
  -2   5   5      147.42      145.28      1.89 o 
  -1   5   5      142.07      140.54      2.10 o 
   0   5   5        2.36        1.81      0.27 o 
   1   5   5        0.86        0.61      0.24 o 
   2   5   5       98.77       97.62      1.47 o 
   3   5   5       25.30       24.88      0.67 o 
   4   5   5       97.16       98.91      2.08 o 
   5   5   5        0.34        0.28      0.17 o 
   6   5   5       11.71        9.78      0.42 o 
   7   5   5        0.20        0.56      0.18 o 
  -7   6   5       22.54       26.44      0.91 o 
  -6   6   5       13.68       13.49      0.67 o 
  -5   6   5       34.16       39.23      1.80 o 
  -4   6   5       10.44       10.65      0.60 o 
  -3   6   5        4.94        6.07      0.38 o 
  -2   6   5        8.48       10.46      0.50 o 
  -1   6   5       46.28       47.40      1.08 o 
   0   6   5        4.98        5.81      0.46 o 
   1   6   5        6.98        7.40      0.49 o 
   2   6   5        1.88        2.32      0.33 o 
   3   6   5        2.32        2.12      0.45 o 
   4   6   5        1.34        1.20      0.31 o 
 -14   0   6        1.38        0.71      0.49 o 
 -12   0   6      160.87      150.87      3.78 o 
 -10   0   6        3.18        3.46      0.32 o 
  -8   0   6        0.00        0.27      0.12 o 
  -6   0   6      138.35      166.20      2.00 o 
  -4   0   6     2393.61     2680.79     27.54 o 
  -2   0   6      123.40      120.85      1.44 o 
   0   0   6       11.24        9.97      0.53 o 
   2   0   6      503.38      514.26      5.49 o 
   4   0   6      249.43      240.51      2.75 o 
   6   0   6        6.59        7.03      0.45 o 
   8   0   6       20.90       20.91      0.81 o 
  10   0   6        5.88        6.19      0.62 o 
 -14   1   6        3.01        4.21      0.61 o 
 -13   1   6        0.04       -0.31      0.31 o 
 -12   1   6        0.24        0.23      0.21 o 
 -11   1   6       19.05       19.39      0.63 o 
 -10   1   6      209.87      205.36      2.99 o 
  -9   1   6       28.39       24.88      0.73 o 
  -8   1   6       69.46       65.35      0.96 o 
  -7   1   6       10.20       12.11      0.29 o 
  -6   1   6      263.76      275.16      2.89 o 
  -5   1   6      861.89      944.64      7.52 o 
  -4   1   6     1271.50     1471.62     11.56 o 
  -3   1   6      493.04      552.01      6.01 o 
  -2   1   6      103.73      111.26      0.96 o 
  -1   1   6      253.95      263.53     10.42 o 
   0   1   6      268.46      296.80      2.30 o 
   1   1   6      238.63      271.11      2.12 o 
   2   1   6      192.76      198.32      3.16 o 
   3   1   6      198.68      211.38      1.81 o 
   4   1   6      193.35      171.63      2.10 o 
   5   1   6       53.60       64.62      0.91 o 
   6   1   6      152.18      160.20      2.19 o 
   7   1   6       56.43       56.24      0.82 o 
   8   1   6        2.80        2.28      0.25 o 
   9   1   6        0.07        0.18      0.19 o 
  10   1   6        5.43        7.29      0.41 o 
  11   1   6        0.42        0.65      0.23 o 
 -13   2   6       11.62       10.35      0.55 o 
 -12   2   6       14.49       15.40      0.63 o 
 -11   2   6       10.19        9.89      0.42 o 
 -10   2   6      105.01      104.49      1.34 o 
  -9   2   6      209.47      218.33      2.30 o 
  -8   2   6        0.76        0.64      0.14 o 
  -7   2   6        0.52        0.80      0.20 o 
  -6   2   6        7.05        6.90      0.26 o 
  -5   2   6      778.85      831.62      7.28 o 
  -4   2   6       66.57       56.43      0.75 o 
  -3   2   6        0.21        0.30      0.09 o 
  -2   2   6      204.09      197.51      1.74 o 
  -1   2   6      162.29      203.07      1.67 o 
   0   2   6       99.37      102.94      0.94 o 
   1   2   6       63.66       61.70      0.63 o 
   2   2   6       81.34       71.59      0.79 o 
   3   2   6       89.75       89.03      1.13 o 
   4   2   6       24.42       23.94      0.46 o 
   5   2   6      128.36      122.49      1.40 o 
   6   2   6       99.15       92.14      1.16 o 
   7   2   6       15.96       13.72      0.41 o 
   8   2   6        4.77        5.02      0.30 o 
   9   2   6        1.35        0.76      0.23 o 
  10   2   6       10.04       10.65      0.50 o 
 -12   3   6        1.29        1.64      0.31 o 
 -11   3   6       45.53       47.58      1.14 o 
 -10   3   6       67.88       72.16      1.43 o 
  -9   3   6      102.52       96.69      1.67 o 
  -8   3   6       25.56       26.71      0.57 o 
  -7   3   6       22.63       18.40      0.45 o 
  -6   3   6        9.79       10.05      0.36 o 
  -5   3   6      403.27      424.71      3.98 o 
  -4   3   6       34.02       33.71      0.58 o 
  -3   3   6       65.01       56.26      0.99 o 
  -2   3   6        6.25       10.45      0.43 o 
  -1   3   6      137.73      140.17      1.38 o 
   0   3   6      240.37      250.66      2.09 o 
   1   3   6       58.25       53.09      0.73 o 
   2   3   6        0.35        0.14      0.12 o 
   3   3   6        1.84        1.03      0.15 o 
   4   3   6       62.39       65.58      1.00 o 
   5   3   6       25.14       26.78      0.57 o 
   6   3   6      392.19      397.81      3.84 o 
   7   3   6        2.02        2.94      0.28 o 
   8   3   6        3.06        2.88      0.28 o 
   9   3   6       11.19       10.22      0.43 o 
  10   3   6        0.61        1.36      0.28 o 
 -11   4   6        6.08        7.03      0.52 o 
 -10   4   6       21.74       21.37      0.83 o 
  -9   4   6       14.29       15.90      0.68 o 
  -8   4   6      150.91      150.66      2.01 o 
  -7   4   6       60.87       58.48      0.90 o 
  -6   4   6       17.62       18.04      0.46 o 
  -5   4   6       66.00       59.40      0.90 o 
  -4   4   6       28.71       31.86      0.62 o 
  -3   4   6        0.65        0.24      0.12 o 
  -2   4   6        8.61        7.05      0.40 o 
  -1   4   6        5.74        5.71      0.28 o 
   0   4   6      124.70      120.56      2.12 o 
   1   4   6      252.49      240.67      2.72 o 
   2   4   6       92.21       87.67      1.14 o 
   3   4   6       15.45       16.05      0.45 o 
   4   4   6      183.97      177.34      1.99 o 
   5   4   6       32.47       31.92      0.82 o 
   6   4   6        4.09        3.67      0.28 o 
   7   4   6       28.91       26.99      0.64 o 
   8   4   6        0.29        0.18      0.22 o 
  -9   5   6        0.75        0.69      0.28 o 
  -8   5   6        8.06        8.21      0.57 o 
  -7   5   6        0.57        0.35      0.27 o 
  -6   5   6       22.22       22.74      0.79 o 
  -5   5   6        4.30        4.34      0.29 o 
  -4   5   6       73.38       73.16      1.09 o 
  -3   5   6      148.07      147.62      1.95 o 
  -2   5   6       55.07       55.44      1.02 o 
  -1   5   6        4.11        3.93      0.36 o 
   0   5   6       53.29       53.59      1.43 o 
   1   5   6       24.92       21.57      0.72 o 
   2   5   6        3.86        3.21      0.39 o 
   3   5   6        8.75       11.10      0.51 o 
   4   5   6        1.55        1.18      0.23 o 
   5   5   6        0.24        0.21      0.32 o 
   6   5   6        1.02        1.33      0.23 o 
   7   5   6        0.30        0.50      0.18 o 
  -6   6   6       24.04       26.72      1.03 o 
  -5   6   6        0.67        0.77      0.36 o 
  -4   6   6        4.83        5.69      0.37 o 
  -3   6   6        5.19        5.34      0.40 o 
  -2   6   6        9.45       12.21      0.54 o 
  -1   6   6        0.05        0.30      0.27 o 
   0   6   6        0.48        0.69      0.23 o 
   1   6   6        6.33        7.39      0.48 o 
   2   6   6        9.08        9.48      0.55 o 
   3   6   6        0.00        0.21      0.22 o 
   4   6   6        5.23        6.56      0.58 o 
 -13   0   7       23.15       22.01      1.06 o 
 -11   0   7       19.36       18.10      0.90 o 
  -9   0   7        0.83        0.27      0.17 o 
  -7   0   7      231.66      263.74      3.05 o 
  -5   0   7      156.09      158.98      2.41 o 
  -3   0   7     1541.89     1639.06     16.95 o 
  -1   0   7      428.30      456.00      4.89 o 
   1   0   7        0.10        0.22      0.12 o 
   3   0   7       85.15       88.55      1.18 o 
   5   0   7       78.13       78.06      1.12 o 
   7   0   7       24.09       25.22      1.12 o 
   9   0   7       25.72       24.39      0.95 o 
 -13   1   7        0.12        0.29      0.31 o 
 -12   1   7        0.49        0.30      0.18 o 
 -11   1   7       19.34       17.68      0.53 o 
 -10   1   7       68.92       60.68      0.91 o 
  -9   1   7      142.62      136.27      1.56 o 
  -8   1   7        0.68        1.69      0.16 o 
  -7   1   7       22.90       23.33      0.45 o 
  -5   1   7      318.78      331.27      2.81 o 
  -4   1   7        0.93        2.05      0.09 o 
  -3   1   7       20.55       25.80      0.36 o 
  -2   1   7      574.17      603.93      4.54 o 
  -1   1   7      334.31      353.93      5.75 o 
   0   1   7       97.60       99.78      0.89 o 
   1   1   7      236.40      258.53      2.06 o 
   2   1   7      177.09      205.81      1.69 o 
   3   1   7        0.32        0.69      0.08 o 
   4   1   7        0.35        0.26      0.08 o 
   5   1   7       26.41       21.84      1.07 o 
   6   1   7       29.08       26.01      0.50 o 
   7   1   7        4.08        3.09      0.29 o 
   8   1   7        7.70        7.73      0.39 o 
   9   1   7        7.57        7.54      0.43 o 
  10   1   7        0.01       -0.01      0.20 o 
 -13   2   7        0.47        0.67      0.51 o 
 -12   2   7        1.19        0.76      0.27 o 
 -11   2   7        0.49        0.27      0.17 o 
 -10   2   7        9.75       10.97      0.40 o 
  -9   2   7      255.19      255.34      2.62 o 
  -8   2   7        0.29        0.29      0.17 o 
  -7   2   7       59.34       67.61      1.00 o 
  -6   2   7      157.25      178.74      1.87 o 
  -5   2   7       31.07       31.96      0.87 o 
  -4   2   7       14.92       11.19      0.32 o 
  -3   2   7       52.86       55.59      0.74 o 
  -2   2   7      623.60      655.84     12.73 o 
  -1   2   7      172.06      192.96      1.61 o 
   0   2   7        0.19        1.50      0.10 o 
   1   2   7       82.45       74.12      0.74 o 
   2   2   7       16.80       17.81      0.37 o 
   3   2   7       97.42      105.64      1.21 o 
   4   2   7        9.01        7.78      0.28 o 
   5   2   7       43.46       39.23      0.71 o 
   6   2   7       66.78       72.61      1.01 o 
   7   2   7       26.55       30.49      0.67 o 
   8   2   7        9.04       10.68      0.48 o 
   9   2   7       54.25       56.60      1.17 o 
  10   2   7        2.46        3.13      0.36 o 
 -12   3   7       10.28       10.75      0.59 o 
 -11   3   7       10.78       11.83      0.60 o 
 -10   3   7       33.72       32.92      1.08 o 
  -9   3   7      237.93      251.61      2.66 o 
  -8   3   7      243.87      245.96      2.57 o 
  -7   3   7      152.97      155.28      1.92 o 
  -6   3   7       50.05       45.39      0.73 o 
  -5   3   7       41.09       41.78      0.69 o 
  -4   3   7      154.59      164.10      1.78 o 
  -3   3   7        7.29        7.70      0.28 o 
  -2   3   7      136.79      134.81      1.63 o 
  -1   3   7        0.06        0.16      0.10 o 
   0   3   7        0.21        0.06      0.09 o 
   1   3   7       10.73        9.92      0.29 o 
   2   3   7       69.61       65.61      0.88 o 
   3   3   7       71.83       69.70      0.95 o 
   4   3   7       49.38       48.93      0.84 o 
   5   3   7      168.14      160.30      1.82 o 
   6   3   7      169.11      171.11      1.95 o 
   7   3   7      106.31      106.96      1.54 o 
   8   3   7       12.14       10.38      0.43 o 
   9   3   7        0.01        0.13      0.19 o 
 -11   4   7        9.38        8.62      0.58 o 
 -10   4   7        4.15        2.88      0.39 o 
  -9   4   7       18.93       21.20      0.78 o 
  -8   4   7        1.15        1.33      0.24 o 
  -7   4   7      163.51      168.41      2.11 o 
  -6   4   7       33.31       35.30      0.68 o 
  -5   4   7       16.70       18.53      0.53 o 
  -4   4   7       70.54       73.84      1.05 o 
  -3   4   7      330.98      331.39      3.61 o 
  -2   4   7        6.18        6.86      0.30 o 
  -1   4   7       13.08       12.28      0.43 o 
   0   4   7      122.70      114.79      1.78 o 
   1   4   7        0.32       -0.03      0.22 o 
   2   4   7       15.25       13.83      0.46 o 
   3   4   7       64.62       65.23      0.97 o 
   4   4   7        3.01        3.38      0.28 o 
   5   4   7        0.57        0.45      0.18 o 
   6   4   7        9.29        7.85      0.37 o 
   7   4   7        1.18        0.70      0.23 o 
   8   4   7       18.58       17.20      0.59 o 
  -9   5   7       26.04       27.51      0.94 o 
  -8   5   7        0.11       -0.02      0.31 o 
  -7   5   7        9.55       10.67      0.48 o 
  -6   5   7        2.89        3.07      0.27 o 
  -5   5   7      129.71      127.39      1.62 o 
  -4   5   7       33.24       31.08      0.67 o 
  -3   5   7      136.35      135.04      2.04 o 
  -2   5   7        2.47        2.88      0.32 o 
  -1   5   7        7.12        7.42      0.44 o 
   0   5   7        0.00       -0.16      0.16 o 
   1   5   7        2.56        3.56      0.42 o 
   2   5   7        3.14        3.12      0.35 o 
   3   5   7        0.51        0.12      0.21 o 
   4   5   7        3.91        2.49      0.35 o 
   5   5   7       10.06       11.31      0.56 o 
   6   5   7        7.27        6.11      0.41 o 
  -6   6   7        6.48        7.66      0.78 o 
  -5   6   7        8.71       10.80      0.57 o 
  -4   6   7       14.19       15.89      0.59 o 
  -3   6   7        1.28        1.97      0.29 o 
  -2   6   7        7.01        8.67      0.50 o 
  -1   6   7       10.77       10.39      0.52 o 
   0   6   7        0.08       -0.04      0.19 o 
   1   6   7       18.56       17.76      0.70 o 
   2   6   7        0.02        0.45      0.21 o 
   3   6   7       11.57       13.55      0.74 o 
 -12   0   8      238.49      223.52      8.83 o 
 -10   0   8      100.95       91.44      2.17 o 
  -8   0   8      175.12      190.67      2.76 o 
  -6   0   8       38.96       29.63      0.68 o 
  -4   0   8     1004.72     1130.18     11.83 o 
  -2   0   8      125.40      131.16      1.62 o 
   0   0   8      185.20      212.78      2.85 o 
   2   0   8       16.02       13.73      0.35 o 
   4   0   8      382.64      431.33      6.59 o 
   6   0   8        2.74        3.04      0.39 o 
   8   0   8        1.96        1.75      0.38 o 
  10   0   8        1.52        2.05      0.44 o 
 -13   1   8       12.06       15.26      0.64 o 
 -12   1   8        5.12        4.41      0.42 o 
 -11   1   8       31.87       28.72      0.80 o 
 -10   1   8       91.21       83.53      1.44 o 
  -9   1   8       11.05        8.55      0.37 o 
  -8   1   8       21.45       19.06      0.48 o 
  -7   1   8       80.47       83.65      1.68 o 
  -6   1   8      647.08      668.71      5.93 o 
  -5   1   8        1.89        0.64      0.11 o 
  -4   1   8       44.16       50.78      0.61 o 
  -3   1   8        0.03        0.36      0.14 o 
  -2   1   8       32.48       33.04      0.41 o 
  -1   1   8       27.65       34.62      0.46 o 
   0   1   8      526.51      538.60      4.10 o 
   1   1   8       41.65       39.88      0.47 o 
   2   1   8        2.01        2.89      0.15 o 
   3   1   8        5.87        7.37      0.48 o 
   4   1   8       17.22       14.25      0.44 o 
   5   1   8       31.32       32.27      0.57 o 
   6   1   8       12.20       12.94      1.00 o 
   7   1   8       32.84       30.65      0.80 o 
   8   1   8       28.45       29.77      0.76 o 
   9   1   8       18.03       19.76      0.65 o 
  10   1   8        7.09        6.50      0.44 o 
 -13   2   8        7.93        8.23      1.06 o 
 -12   2   8       49.93       52.45      1.17 o 
 -11   2   8      106.67      112.82      1.75 o 
 -10   2   8       23.70       21.43      0.52 o 
  -9   2   8        0.02        0.06      0.17 o 
  -8   2   8       69.91       61.68      0.91 o 
  -7   2   8      194.82      200.20      2.30 o 
  -6   2   8       18.81       19.20      0.43 o 
  -5   2   8        9.92        7.37      0.27 o 
  -4   2   8      168.55      162.46      1.71 o 
  -3   2   8      225.92      232.10      2.28 o 
  -2   2   8        0.71        1.73      0.14 o 
  -1   2   8      320.25      324.93      2.59 o 
   0   2   8       25.42       23.40      0.37 o 
   1   2   8      160.58      154.69      1.48 o 
   2   2   8        6.34        7.10      0.25 o 
   3   2   8        4.45        3.06      0.20 o 
   4   2   8       43.13       41.88      0.68 o 
   5   2   8        4.97        5.49      0.28 o 
   6   2   8        4.70        6.09      0.30 o 
   7   2   8       34.49       35.10      0.69 o 
   8   2   8        0.06       -0.14      0.21 o 
   9   2   8       29.00       32.35      1.16 o 
 -12   3   8       42.32       44.27      1.15 o 
 -11   3   8       45.50       47.38      0.98 o 
 -10   3   8        0.01       -0.15      0.15 o 
  -9   3   8       27.38       30.69      0.73 o 
  -8   3   8       11.00       10.16      0.39 o 
  -7   3   8       13.15       13.16      0.42 o 
  -6   3   8      179.91      174.93      2.23 o 
  -5   3   8        5.66        6.50      0.30 o 
  -4   3   8        0.52        0.87      0.14 o 
  -3   3   8        7.00        8.57      0.33 o 
  -2   3   8       11.87        8.88      0.30 o 
  -1   3   8       20.77       16.95      0.40 o 
   0   3   8       64.71       67.93      1.18 o 
   1   3   8       97.83       96.87      1.30 o 
   2   3   8       49.03       46.81      0.72 o 
   3   3   8        1.52        1.78      0.21 o 
   4   3   8      117.67      105.52      1.32 o 
   5   3   8        0.63        0.15      0.18 o 
   6   3   8        5.24        6.32      0.34 o 
   7   3   8        1.59        2.08      0.29 o 
   8   3   8       34.96       33.99      0.79 o 
 -11   4   8        4.85        4.15      0.44 o 
 -10   4   8        0.39        0.50      0.27 o 
  -9   4   8       41.15       43.58      0.94 o 
  -8   4   8       74.00       70.48      1.19 o 
  -7   4   8        9.86       11.61      0.46 o 
  -6   4   8      232.56      235.44      2.53 o 
  -5   4   8       70.36       71.55      1.06 o 
  -4   4   8       19.12       18.08      0.49 o 
  -3   4   8      187.49      174.13      2.12 o 
  -2   4   8        8.53        7.58      0.37 o 
  -1   4   8      234.58      239.30      3.12 o 
   0   4   8       12.40       10.32      0.48 o 
   1   4   8       27.15       26.38      0.75 o 
   2   4   8        4.59        4.43      0.38 o 
   3   4   8       17.25       18.53      0.54 o 
   4   4   8        4.58        4.97      0.33 o 
   5   4   8        0.10        0.32      0.18 o 
   6   4   8       22.92       22.72      0.59 o 
   7   4   8       15.73       11.81      0.59 o 
  -9   5   8        0.73        1.56      0.34 o 
  -8   5   8        1.89        2.31      0.36 o 
  -7   5   8        0.94        0.24      0.21 o 
  -6   5   8       59.88       57.82      1.53 o 
  -5   5   8       65.14       63.27      1.03 o 
  -4   5   8        2.31        1.77      0.24 o 
  -3   5   8       56.53       55.39      1.14 o 
  -2   5   8       29.82       31.76      0.83 o 
  -1   5   8       86.44       82.54      1.50 o 
   0   5   8       18.92       19.77      0.69 o 
   1   5   8        5.14        4.37      0.38 o 
   2   5   8        1.52        1.00      0.26 o 
   3   5   8       11.76       11.05      0.57 o 
   4   5   8        4.34        4.03      0.47 o 
   5   5   8        8.20        9.80      0.60 o 
  -5   6   8        0.29        0.06      0.20 o 
  -4   6   8        0.00        0.24      0.20 o 
  -3   6   8        0.01       -0.25      0.27 o 
  -2   6   8       22.99       22.57      0.74 o 
  -1   6   8        1.22        1.61      0.29 o 
   0   6   8       34.56       35.63      0.99 o 
   1   6   8        1.27        2.73      0.37 o 
 -13   0   9        0.00        0.00      0.50 o 
 -11   0   9        3.36        3.61      0.48 o 
  -9   0   9      284.45      260.08      4.63 o 
  -7   0   9      184.21      193.47      2.78 o 
  -5   0   9       17.28       16.35      0.79 o 
  -3   0   9      527.80      535.53      5.80 o 
  -1   0   9      123.42      135.32      1.68 o 
   1   0   9      175.32      183.17      2.56 o 
   3   0   9      121.59      130.56      1.68 o 
   5   0   9       52.92       46.57      1.25 o 
   7   0   9       66.09       65.62      1.74 o 
   9   0   9       11.43       14.09      0.85 o 
 -13   1   9        1.37        1.91      0.31 o 
 -12   1   9        0.64        1.47      0.26 o 
 -11   1   9       19.08       17.16      0.63 o 
 -10   1   9       49.22       38.16      1.60 o 
  -9   1   9      404.56      382.15      4.55 o 
  -8   1   9      329.80      321.31      3.43 o 
  -7   1   9        0.06        0.86      0.52 o 
  -6   1   9       25.47       27.92      0.51 o 
  -5   1   9       69.33       61.32      0.80 o 
  -4   1   9       65.57       75.02      0.92 o 
  -3   1   9        1.52        1.29      0.12 o 
  -2   1   9       28.44       32.83      0.43 o 
  -1   1   9      328.54      310.93      2.65 o 
   0   1   9      114.16      123.26      1.12 o 
   1   1   9       51.63       48.55      0.56 o 
   2   1   9        0.01        0.17      0.09 o 
   3   1   9       26.53       27.95      0.56 o 
   4   1   9        1.55        1.64      0.24 o 
   5   1   9        2.64        3.03      0.25 o 
   6   1   9        0.87        0.97      0.22 o 
   7   1   9        9.58       11.27      0.48 o 
   8   1   9        2.08        1.95      0.30 o 
   9   1   9        3.90        4.64      0.40 o 
 -12   2   9        0.24        0.03      0.19 o 
 -11   2   9        4.51        4.05      0.33 o 
 -10   2   9       68.52       74.08      1.10 o 
  -9   2   9      167.90      179.30      2.72 o 
  -8   2   9       47.78       52.52      0.93 o 
  -7   2   9      426.04      420.59      3.99 o 
  -6   2   9       14.99       17.76      0.43 o 
  -5   2   9        0.65        0.57      0.18 o 
  -4   2   9      105.77      114.55      1.32 o 
  -3   2   9      140.18      141.72      1.54 o 
  -2   2   9      115.55      114.64      1.41 o 
  -1   2   9       66.25       68.01      0.88 o 
   0   2   9        2.64        2.37      0.22 o 
   1   2   9       52.22       53.43      0.75 o 
   2   2   9       48.16       51.46      0.79 o 
   3   2   9       75.63       72.26      0.96 o 
   4   2   9        5.34        5.49      0.27 o 
   5   2   9        5.86        5.80      0.29 o 
   6   2   9       28.71       29.03      0.62 o 
   7   2   9       11.63       11.93      0.53 o 
   8   2   9        2.33        3.21      0.35 o 
 -12   3   9        5.85        8.22      0.55 o 
 -11   3   9       36.14       34.48      0.84 o 
 -10   3   9        7.78        9.16      0.40 o 
  -9   3   9       34.23       37.52      0.74 o 
  -8   3   9        5.41        4.02      0.30 o 
  -7   3   9        1.04        0.69      0.23 o 
  -6   3   9      262.09      250.23      2.60 o 
  -5   3   9      112.85      110.78      1.37 o 
  -4   3   9      129.47      129.54      1.52 o 
  -3   3   9       96.50       90.72      1.45 o 
  -2   3   9        0.22        0.21      0.11 o 
  -1   3   9       40.48       40.76      0.76 o 
   0   3   9        0.00        0.33      0.17 o 
   1   3   9       10.15       11.06      0.48 o 
   2   3   9      173.32      172.48      2.08 o 
   3   3   9        4.04        3.26      0.23 o 
   4   3   9        0.17        0.14      0.15 o 
   5   3   9        0.42        0.61      0.26 o 
   6   3   9       12.81       13.24      0.45 o 
   7   3   9       22.60       22.49      0.60 o 
 -10   4   9        4.84        5.34      0.39 o 
  -9   4   9       11.97       12.18      0.56 o 
  -8   4   9        0.22       -0.17      0.17 o 
  -7   4   9       12.42       11.86      0.42 o 
  -6   4   9        0.71        0.75      0.19 o 
  -5   4   9       57.12       54.78      0.91 o 
  -4   4   9        0.04        0.33      0.16 o 
  -3   4   9       80.62       78.19      1.79 o 
  -2   4   9       38.10       33.96      0.85 o 
  -1   4   9      204.24      195.51      2.69 o 
   0   4   9       33.08       31.67      0.82 o 
   1   4   9        0.02        0.28      0.20 o 
   2   4   9        3.33        2.88      0.33 o 
   3   4   9       19.46       18.38      0.91 o 
   4   4   9        1.40        0.65      0.20 o 
   5   4   9        3.27        2.82      0.30 o 
   6   4   9        2.51        1.98      0.25 o 
  -8   5   9        4.69        5.68      0.40 o 
  -7   5   9        0.42        0.56      0.19 o 
  -6   5   9        0.03        0.23      0.18 o 
  -5   5   9       21.78       23.19      0.61 o 
  -4   5   9       11.45       10.44      0.47 o 
  -3   5   9       53.44       51.60      1.29 o 
  -2   5   9        7.73        7.67      0.45 o 
  -1   5   9        7.41        6.38      0.44 o 
   0   5   9       18.61       17.08      0.65 o 
   1   5   9        4.93        5.24      0.43 o 
   2   5   9       48.78       51.28      1.20 o 
   3   5   9        4.14        4.20      0.41 o 
   4   5   9        1.98        3.25      0.39 o 
  -2   6   9        8.58        9.30      0.51 o 
 -12   0  10       26.55       23.96      1.50 o 
 -10   0  10       14.40       14.43      0.77 o 
  -8   0  10        4.77       11.56      1.06 o 
  -6   0  10      558.63      601.64      9.36 o 
  -4   0  10       80.95       86.71      1.24 o 
  -2   0  10       60.54       64.45      0.98 o 
   0   0  10       18.69       19.26      0.54 o 
   2   0  10      223.56      231.02      2.74 o 
   4   0  10       13.75       11.91      1.47 o 
   6   0  10        1.40        0.62      0.31 o 
   8   0  10        2.13        1.46      0.40 o 
 -13   1  10       13.08       11.81      0.60 o 
 -12   1  10        0.01        0.24      0.19 o 
 -11   1  10        0.06        0.08      0.19 o 
 -10   1  10       55.81       53.37      1.62 o 
  -9   1  10       39.64       36.07      0.84 o 
  -8   1  10       52.56       44.90      0.91 o 
  -7   1  10       60.51       62.36      0.98 o 
  -6   1  10      291.98      287.48      2.80 o 
  -5   1  10       35.25       32.14      0.56 o 
  -4   1  10      819.24      853.28      7.47 o 
  -3   1  10      120.23      115.30      1.28 o 
  -2   1  10      157.71      160.57      3.04 o 
  -1   1  10       28.87       29.13      0.45 o 
   0   1  10       24.86       25.68      0.47 o 
   1   1  10        0.05        0.34      0.09 o 
   2   1  10       18.79       18.96      0.41 o 
   3   1  10       56.76       53.18      1.02 o 
   4   1  10        5.62        6.43      0.34 o 
   5   1  10       12.99       13.28      0.49 o 
   6   1  10       10.96       11.84      0.59 o 
   7   1  10        7.36        6.38      0.47 o 
   8   1  10        1.29        1.02      0.26 o 
 -12   2  10       29.94       29.94      0.89 o 
 -11   2  10       27.21       29.38      0.73 o 
 -10   2  10        0.01        0.22      0.18 o 
  -9   2  10       13.67       15.21      0.51 o 
  -8   2  10      245.02      233.37      2.70 o 
  -7   2  10      303.41      291.00      2.92 o 
  -6   2  10      207.87      201.53      2.13 o 
  -5   2  10        3.99        4.96      0.25 o 
  -4   2  10      186.54      173.81      3.16 o 
  -3   2  10       34.50       25.83      0.50 o 
  -2   2  10        3.35        3.28      0.22 o 
  -1   2  10        1.23        1.73      0.16 o 
   0   2  10       37.94       37.09      0.68 o 
   1   2  10       10.65       10.51      0.32 o 
   2   2  10        8.00        6.97      0.28 o 
   3   2  10       26.02       26.30      0.54 o 
   4   2  10       49.76       52.71      0.83 o 
   5   2  10       10.22        9.98      0.37 o 
   6   2  10       16.26       15.25      0.46 o 
   7   2  10        3.59        3.92      0.42 o 
   8   2  10        5.15        7.00      0.46 o 
 -11   3  10        2.47        3.43      0.30 o 
 -10   3  10       63.47       63.46      1.05 o 
  -9   3  10       38.62       41.91      0.80 o 
  -8   3  10       24.54       21.27      0.97 o 
  -7   3  10       13.29       12.70      0.43 o 
  -6   3  10       58.41       56.26      0.91 o 
  -5   3  10        5.05        4.74      0.28 o 
  -4   3  10       58.59       57.88      0.89 o 
  -3   3  10        1.99        1.41      0.17 o 
  -2   3  10       34.05       27.07      1.29 o 
  -1   3  10        2.33        1.85      0.26 o 
   0   3  10       20.78       20.61      0.63 o 
   1   3  10      133.04      127.01      1.93 o 
   2   3  10       92.31       88.78      1.52 o 
   3   3  10        0.10        0.15      0.16 o 
   4   3  10        1.38        0.96      0.18 o 
   5   3  10        8.83        8.58      0.36 o 
   6   3  10       18.59       16.61      0.50 o 
   7   3  10        0.48        0.55      0.20 o 
 -10   4  10        4.46        5.37      0.41 o 
  -9   4  10       13.15       10.40      0.42 o 
  -8   4  10       10.76       12.04      0.47 o 
  -7   4  10        1.29        1.37      0.21 o 
  -6   4  10       10.31       12.52      0.44 o 
  -5   4  10        4.18        3.99      0.28 o 
  -4   4  10        4.15        4.87      0.37 o 
  -3   4  10       24.80       21.86      0.60 o 
  -2   4  10        8.60        7.81      0.45 o 
  -1   4  10      188.47      180.85      3.06 o 
   0   4  10        3.20        2.77      0.32 o 
   1   4  10        6.54        5.93      0.42 o 
   2   4  10       15.28       15.70      0.61 o 
   3   4  10        0.03        0.19      0.24 o 
   4   4  10        0.87        0.94      0.26 o 
   5   4  10        6.67        8.03      0.53 o 
  -7   5  10        2.53        3.24      0.29 o 
  -6   5  10       14.42       17.60      0.54 o 
  -5   5  10        3.85        2.78      0.30 o 
  -4   5  10       18.73       20.05      0.68 o 
  -3   5  10       76.16       76.51      1.45 o 
  -2   5  10        2.16        4.16      0.37 o 
  -1   5  10       10.49        9.91      0.52 o 
   0   5  10        5.04        4.78      0.41 o 
   1   5  10        5.86        5.98      0.46 o 
   2   5  10        2.88        2.67      0.37 o 
   3   5  10        3.96        4.46      0.44 o 
 -11   0  11       39.88       29.08      1.61 o 
  -9   0  11        2.08        2.26      0.39 o 
  -7   0  11      557.98      545.53      8.68 o 
  -5   0  11      515.85      530.06      8.31 o 
  -3   0  11       14.79       13.94      0.42 o 
  -1   0  11      779.98      808.74      8.66 o 
   1   0  11      175.41      167.65      2.49 o 
   3   0  11        2.49        3.49      0.41 o 
   5   0  11       11.18       10.97      0.67 o 
   7   0  11       18.67       18.30      0.90 o 
 -12   1  11       22.92       22.11      0.75 o 
 -11   1  11       24.61       18.54      0.66 o 
 -10   1  11        0.71        0.84      0.22 o 
  -9   1  11       26.03       29.57      0.77 o 
  -8   1  11       60.58       53.65      1.05 o 
  -7   1  11        8.26        6.12      0.31 o 
  -6   1  11      192.83      175.19      2.04 o 
  -5   1  11       46.80       49.87      0.76 o 
  -4   1  11      255.55      254.74      2.51 o 
  -3   1  11      169.51      163.16      1.71 o 
  -2   1  11        0.01        0.01      0.12 o 
  -1   1  11       69.54       62.90      0.83 o 
   0   1  11        0.38        0.31      0.09 o 
   1   1  11       13.22       14.97      0.37 o 
   2   1  11        0.41        0.53      0.13 o 
   3   1  11        0.74        0.85      0.18 o 
   4   1  11       24.79       25.26      0.69 o 
   5   1  11       29.23       29.87      0.77 o 
   6   1  11        0.39        0.53      0.22 o 
   7   1  11        9.19        9.44      0.49 o 
 -12   2  11       30.09       34.57      1.02 o 
 -11   2  11        4.82        4.04      0.51 o 
 -10   2  11       43.95       37.71      0.83 o 
  -9   2  11        7.52        6.77      0.37 o 
  -8   2  11        0.37        0.20      0.19 o 
  -7   2  11      143.71      143.93      1.69 o 
  -6   2  11       54.46       58.67      0.89 o 
  -5   2  11       29.43       25.70      0.55 o 
  -4   2  11        0.90        0.36      0.14 o 
  -3   2  11        1.54        1.08      0.16 o 
  -2   2  11       40.27       40.67      0.73 o 
  -1   2  11       18.71       18.72      0.48 o 
   0   2  11       17.42       14.79      0.50 o 
   1   2  11        0.54        0.60      0.19 o 
   2   2  11        9.61        8.62      0.32 o 
   3   2  11       81.40       84.06      1.13 o 
   4   2  11       23.55       24.87      0.85 o 
   5   2  11        3.54        3.53      0.26 o 
   6   2  11        2.62        2.89      0.34 o 
   7   2  11        0.07        0.01      0.25 o 
 -11   3  11        1.46        1.88      0.27 o 
 -10   3  11        8.65        9.72      0.43 o 
  -9   3  11        1.29        1.05      0.22 o 
  -8   3  11       31.88       32.99      0.69 o 
  -7   3  11      118.41      112.56      1.57 o 
  -6   3  11       47.27       42.65      0.78 o 
  -5   3  11      117.69      111.90      1.42 o 
  -4   3  11        0.59        0.27      0.15 o 
  -3   3  11        7.04        6.42      0.36 o 
  -2   3  11        0.88        0.61      0.22 o 
  -1   3  11      167.74      157.08      2.24 o 
   0   3  11        7.00        8.48      0.45 o 
   1   3  11       53.21       52.37      1.64 o 
   2   3  11       38.24       36.70      0.91 o 
   3   3  11        0.02       -0.07      0.18 o 
   4   3  11        1.07        0.75      0.24 o 
   5   3  11        1.72        1.47      0.21 o 
   6   3  11        0.00       -0.05      0.17 o 
  -9   4  11        0.13       -0.17      0.17 o 
  -8   4  11        8.93        8.97      0.40 o 
  -7   4  11        0.60        0.37      0.18 o 
  -6   4  11        0.14        0.25      0.17 o 
  -5   4  11        9.17        7.02      0.36 o 
  -4   4  11        1.22        1.59      0.24 o 
  -3   4  11        8.48        6.57      0.42 o 
  -2   4  11       18.02       14.32      0.56 o 
  -1   4  11        0.00       -0.14      0.18 o 
   0   4  11       23.90       19.55      0.67 o 
   1   4  11        5.57        5.99      0.44 o 
   2   4  11        0.07        0.23      0.22 o 
   3   4  11        5.24        5.32      0.44 o 
   4   4  11        0.06       -0.04      0.22 o 
  -6   5  11       13.30       13.50      0.52 o 
  -5   5  11        3.18        4.23      0.43 o 
  -4   5  11       11.32       11.33      0.55 o 
  -3   5  11        0.99        1.21      0.27 o 
  -2   5  11       24.90       23.12      0.74 o 
  -1   5  11        0.01        0.11      0.19 o 
   0   5  11        2.23        3.38      0.38 o 
   1   5  11        3.19        2.63      0.38 o 
 -12   0  12        8.09        7.22      0.86 o 
 -10   0  12        0.08        0.15      0.38 o 
  -8   0  12       93.68       80.19      2.04 o 
  -6   0  12      180.56      201.84      5.13 o 
  -4   0  12      146.16      152.60      2.81 o 
  -2   0  12        2.81        3.33      0.25 o 
   0   0  12       71.03       67.14      1.29 o 
   2   0  12        2.33        3.45      0.43 o 
   4   0  12        4.10        5.07      0.54 o 
   6   0  12        8.23        8.60      0.68 o 
 -12   1  12        0.94        0.52      0.26 o 
 -11   1  12        1.92        1.53      0.26 o 
 -10   1  12       49.73       52.05      1.13 o 
  -9   1  12        8.99       12.50      0.52 o 
  -8   1  12      147.61      126.92      1.89 o 
  -7   1  12        1.21        0.55      0.21 o 
  -6   1  12      100.58       94.11      1.29 o 
  -5   1  12        0.10       -0.15      0.15 o 
  -4   1  12      204.62      210.16      2.92 o 
  -3   1  12       27.70       28.87      0.54 o 
  -2   1  12       35.21       32.56      0.65 o 
  -1   1  12       65.21       70.71      1.89 o 
   0   1  12       10.85       12.73      0.36 o 
   1   1  12       65.85       69.96      0.96 o 
   2   1  12       11.87       12.62      0.37 o 
   3   1  12       33.62       32.51      0.69 o 
   4   1  12       10.92       10.75      0.50 o 
   5   1  12        7.77        8.86      0.48 o 
   6   1  12       12.05       14.63      0.76 o 
 -11   2  12        0.11       -0.10      0.19 o 
 -10   2  12       21.42       23.39      0.74 o 
  -9   2  12       16.74       14.50      0.56 o 
  -8   2  12       30.88       25.61      0.64 o 
  -7   2  12       14.70       13.50      0.50 o 
  -6   2  12       10.24        8.86      0.36 o 
  -5   2  12      345.80      333.49      3.29 o 
  -4   2  12      309.61      287.64      2.88 o 
  -3   2  12        0.95        1.12      0.20 o 
  -2   2  12       70.86       66.12      1.16 o 
  -1   2  12        2.75        1.82      0.25 o 
   0   2  12        3.66        3.04      0.30 o 
   1   2  12       35.61       36.20      0.84 o 
   2   2  12        6.49        5.73      0.38 o 
   3   2  12       12.11       11.57      0.40 o 
   4   2  12       33.89       33.41      0.67 o 
   5   2  12        1.09        1.86      0.28 o 
   6   2  12        0.28        0.23      0.26 o 
 -10   3  12        1.65        4.08      0.35 o 
  -9   3  12       10.03       13.56      0.47 o 
  -8   3  12        0.19        0.41      0.16 o 
  -7   3  12       15.93       14.44      0.46 o 
  -6   3  12       40.63       39.58      0.76 o 
  -5   3  12       11.87       11.65      0.41 o 
  -4   3  12        4.16        3.91      0.37 o 
  -3   3  12        0.19       -0.10      0.14 o 
  -2   3  12       49.24       46.21      0.98 o 
  -1   3  12        4.93        4.48      0.37 o 
   0   3  12      112.07      110.95      2.68 o 
   1   3  12        3.34        3.58      0.35 o 
   2   3  12        0.69        0.37      0.29 o 
   3   3  12        8.50        7.85      0.70 o 
   4   3  12        1.58        1.78      0.28 o 
  -8   4  12        0.00        0.02      0.16 o 
  -7   4  12        6.23        7.93      0.39 o 
  -6   4  12        2.97        4.25      0.33 o 
  -5   4  12       13.89       14.89      0.53 o 
  -4   4  12       44.20       44.33      1.01 o 
  -3   4  12        4.18        3.70      0.38 o 
  -2   4  12        1.86        1.30      0.25 o 
  -1   4  12        0.24       -0.05      0.19 o 
   0   4  12        1.39        0.90      0.28 o 
   1   4  12        9.05        7.93      0.49 o 
   2   4  12       12.96       13.97      0.63 o 
   3   4  12        1.78        2.07      0.32 o 
 -11   0  13        7.05        8.18      0.68 o 
  -9   0  13       32.94       26.72      1.06 o 
  -7   0  13      153.45      154.76      3.37 o 
  -5   0  13       41.02       38.03      1.12 o 
  -3   0  13      507.43      561.01      8.75 o 
  -1   0  13        5.24        6.07      0.33 o 
   1   0  13      122.43      124.95      2.71 o 
   3   0  13        1.16        0.94      0.32 o 
   5   0  13       20.70       18.03      0.92 o 
 -11   1  13        1.49        0.95      0.24 o 
 -10   1  13       29.69       32.93      0.88 o 
  -9   1  13        2.44        3.56      0.33 o 
  -8   1  13        0.75        0.96      0.23 o 
  -7   1  13        2.80        3.83      0.39 o 
  -6   1  13       12.41       13.22      0.55 o 
  -5   1  13        4.35        5.78      0.31 o 
  -4   1  13      144.50      145.07      1.78 o 
  -3   1  13      170.38      167.87      1.82 o 
  -2   1  13      232.20      232.41      2.62 o 
  -1   1  13       30.26       28.68      0.90 o 
   0   1  13        0.35        0.16      0.18 o 
   1   1  13        5.58        4.32      0.28 o 
   2   1  13        7.47        7.09      0.31 o 
   3   1  13        1.95        2.70      0.31 o 
   4   1  13        0.71        0.94      0.25 o 
   5   1  13        3.75        2.92      0.33 o 
 -10   2  13        6.33        7.33      0.46 o 
  -9   2  13       13.75       13.57      0.56 o 
  -8   2  13        0.32       -0.06      0.20 o 
  -7   2  13        8.09        7.31      0.37 o 
  -6   2  13        1.15        1.80      0.24 o 
  -5   2  13       90.46       78.04      1.10 o 
  -4   2  13        0.69        0.68      0.19 o 
  -3   2  13       83.94       83.56      1.26 o 
  -2   2  13       12.43       14.59      0.84 o 
  -1   2  13        1.65        2.34      0.36 o 
   0   2  13       13.65       13.70      0.53 o 
   1   2  13       24.03       24.30      0.80 o 
   2   2  13       24.03       27.29      0.76 o 
   3   2  13       71.90       75.38      1.37 o 
   4   2  13        0.17        0.62      0.26 o 
  -9   3  13        0.02       -0.12      0.17 o 
  -8   3  13        7.30        7.40      0.40 o 
  -7   3  13       16.27       18.44      0.52 o 
  -6   3  13       48.76       45.81      0.85 o 
  -5   3  13        4.56        3.36      0.27 o 
  -4   3  13        0.00        0.08      0.18 o 
  -3   3  13        6.20        7.00      0.41 o 
  -2   3  13       19.27       20.09      0.64 o 
  -1   3  13        9.63        9.25      0.48 o 
   0   3  13        0.24        0.44      0.23 o 
   1   3  13       11.01       12.57      0.56 o 
   2   3  13        0.01        0.22      0.20 o 
   3   3  13        1.49        1.78      0.28 o 
  -6   4  13        8.18        8.97      0.44 o 
  -5   4  13        7.71        9.08      0.47 o 
  -4   4  13        6.11        7.84      0.46 o 
  -3   4  13        9.93        9.58      0.50 o 
  -2   4  13       10.25        9.00      0.50 o 
  -1   4  13        3.44        1.73      0.28 o 
   0   4  13        7.61        5.48      0.43 o 
   1   4  13       12.94       13.21      0.62 o 
 -10   0  14       50.25       57.31      1.76 o 
  -8   0  14       52.51       58.15      1.65 o 
  -6   0  14       18.23       17.81      0.79 o 
  -4   0  14       27.58       26.75      1.25 o 
  -2   0  14      145.73      152.25      2.83 o 
   0   0  14      189.22      204.87      3.74 o 
   2   0  14        3.60        4.03      0.53 o 
   4   0  14       11.77       11.06      0.75 o 
 -10   1  14        2.98        1.53      0.58 o 
  -9   1  14        3.57        3.87      0.36 o 
  -8   1  14        5.56        8.25      0.47 o 
  -7   1  14        0.00       -0.03      0.18 o 
  -6   1  14      149.24      142.46      2.04 o 
  -5   1  14       29.18       28.58      0.72 o 
  -4   1  14       59.23       61.86      1.00 o 
  -3   1  14        4.09        4.09      0.32 o 
  -2   1  14        4.80        5.52      0.33 o 
  -1   1  14       33.38       35.63      0.82 o 
   0   1  14       82.56       85.18      2.27 o 
   1   1  14       23.07       23.05      0.65 o 
   2   1  14        0.23        0.57      0.30 o 
   3   1  14       54.88       55.36      1.21 o 
   4   1  14       13.04       14.86      0.60 o 
  -9   2  14        0.57        0.46      0.29 o 
  -8   2  14        0.19       -0.02      0.19 o 
  -7   2  14        9.18        8.88      0.46 o 
  -6   2  14        9.19        9.93      0.42 o 
  -5   2  14        1.03        0.52      0.19 o 
  -4   2  14        0.06        0.31      0.17 o 
  -3   2  14        0.05       -0.02      0.18 o 
  -2   2  14       25.53       23.97      0.69 o 
  -1   2  14        8.70        9.73      0.47 o 
   0   2  14       20.71       22.49      0.87 o 
   1   2  14        2.20        2.41      0.30 o 
   2   2  14        4.59        4.97      0.39 o 
   3   2  14        9.08       10.37      0.61 o 
  -8   3  14        8.45        9.63      0.45 o 
  -7   3  14        7.77        7.41      0.41 o 
  -6   3  14       13.53       14.50      0.48 o 
  -5   3  14        0.65        0.43      0.21 o 
  -4   3  14        0.01        0.07      0.19 o 
  -3   3  14        0.42        0.85      0.25 o 
  -2   3  14        9.80        9.85      0.48 o 
  -1   3  14        3.43        4.21      0.37 o 
   0   3  14       14.92       17.51      0.65 o 
   1   3  14       12.25       12.47      0.57 o 
  -9   0  15       18.95       21.77      1.84 o 
  -7   0  15        6.73        4.69      0.51 o 
  -5   0  15       23.72       24.06      0.93 o 
  -3   0  15       15.66       13.28      0.70 o 
  -1   0  15        1.49        1.86      0.56 o 
   1   0  15        0.98        3.59      0.71 o 
  -9   1  15        0.01        0.33      0.21 o 
  -8   1  15       25.39       29.77      0.82 o 
  -7   1  15        2.91        3.30      0.32 o 
  -6   1  15        4.60        5.15      0.39 o 
  -5   1  15       29.75       33.03      0.79 o 
  -4   1  15        6.37        7.00      0.38 o 
  -3   1  15       45.13       42.86      0.89 o 
  -2   1  15       39.21       35.48      0.81 o 
  -1   1  15       30.99       29.49      0.84 o 
   0   1  15       29.84       27.70      0.74 o 
   1   1  15        0.01        0.61      0.45 o 
   2   1  15        1.14        1.30      0.41 o 
  -8   2  15        3.29        2.40      0.31 o 
  -7   2  15        4.01        3.49      0.34 o 
  -6   2  15        2.22        3.25      0.32 o 
  -5   2  15        0.20        0.01      0.17 o 
  -4   2  15       15.15       14.05      0.55 o 
  -3   2  15       77.59       78.65      1.57 o 
  -2   2  15       28.81       29.91      1.09 o 
  -1   2  15        4.86        6.06      0.41 o 
   0   2  15        0.26        0.37      0.21 o 
   1   2  15        3.68        3.92      0.35 o 
  -5   3  15        6.74        7.62      0.46 o 
  -4   3  15       22.38       23.36      0.73 o 
  -3   3  15       33.83       36.62      0.93 o 
  -2   3  15        0.66        1.15      0.25 o 
  -6   0  16       11.75       15.56      0.78 o 
  -4   0  16        4.81        5.55      0.52 o 
  -2   0  16       24.28       25.30      1.37 o 
  -7   1  16        9.44        9.86      0.49 o 
  -6   1  16        1.57        1.37      0.23 o 
  -5   1  16        0.58        0.22      0.20 o 
  -4   1  16        5.15        5.14      0.38 o 
  -3   1  16       16.39       17.05      0.65 o 
  -2   1  16       21.45       21.92      0.85 o 
  -1   1  16        0.34       -0.06      0.51 o 
   0   1  16        0.37        0.68      0.54 o 
  -5   2  16        0.16       -0.14      0.28 o 
  -4   2  16        2.26        2.19      0.34 o 
  -3   2  16       38.53       43.23      1.53 o 
  -2   2  16       10.60       11.89      0.60 o 
                                                 
